# Supplementary material for: iTRAQ-based quantitative proteomic analysis of the improved effects of total flavones of Dracocephalum Moldavica L. in chronic mountain sickness
Source: Sci Rep. 2021 Sep 1;11:17526. doi: 10.1038/s41598-021-97091-z (PMC8410788; doi:10.1038/s41598-021-97091-z)
Supplement: Supplementary file 1 — Supplementary Information 1. [file 41598_2021_97091_MOESM1_ESM.xls]

## Sheet: DML_H_vs_MG1.diff.exp.detail
Accession		MG1	DML_H	FC(DML_H/MG1)	log2FC(DML_H/MG1)	Pvalue(DML_H/MG1)	FDR	significant	regulate	GO	KEGG	KOG	Description
M0RBF1		0.988	1.012	1.02429	0.0346263	0.00345424	0.056681	yes	no change	GO:0048639;GO:0006631;GO:0051384;GO:0004866;GO:0007596;GO:0010951;GO:0032026;GO:0072562;GO:0031715;GO:0010828;GO:0010866;GO:0050766;GO:0032355;GO:0005615;GO:0045766;GO:0045745;GO:0097242;GO:2000427;GO:0005576;GO:0006935;GO:0008289;GO:0006911;GO:0048037;GO:0006957;GO:0006954;GO:0043627;GO:0006958;GO:0070062;GO:0043234;GO:0002507;GO:0032991;GO:0010575;GO:0001798;GO:0010884;GO:0001970;GO:0032570;GO:…	rno:24232	KOG1366	Complement C3 OS=Rattus norvegicus GN=C3 PE=1 SV=1
Q63041		0.9385	0.992	1.05701	0.0799834	0.00938664	0.0736648	yes	no change	GO:0010951;GO:0005615;GO:0007566;GO:0032403;GO:0005576;GO:0030414;GO:0004866;GO:0004867;GO:0048406;GO:0010466;GO:0048403	rno:252922		Alpha-1-macroglobulin OS=Rattus norvegicus GN=A1m PE=1 SV=1
P14046		0.9695	0.9575	0.987622	-0.0179684	0.127128	0.259285	no	no change	GO:0005615;GO:0010466;GO:0030414;GO:0004866;GO:0004867;GO:0010951;GO:0005576	rno:103692213;rno:297568		Alpha-1-inhibitor 3 OS=Rattus norvegicus GN=A1i3 PE=1 SV=1
F1LST1		1.0405	0.9845	0.94618	-0.0798139	0.823558	0.877004	no	no change	GO:0005576			Fibronectin OS=Rattus norvegicus GN=Fn1 PE=1 SV=3
Q6IE52		1.056	1.054	0.998106	-0.00273497	0.971527	0.971527	no	no change	GO:0005615;GO:0010466;GO:0030414;GO:0004866;GO:0004867;GO:0010951;GO:0005576	rno:408236	KOG1366	Murinoglobulin-2 OS=Rattus norvegicus GN=Mug2 PE=1 SV=1
A0A0G2JSH5		1.2285	0.9735	0.79243	-0.335645	0.0014195	0.051244	yes	down	GO:0015643;GO:0019899;GO:0008144;GO:0051659;GO:0030170;GO:0003677;GO:0042311;GO:0005783;GO:0005737;GO:0019836;GO:0005615;GO:0043209;GO:0005634;GO:0051087;GO:0072562;GO:0043066;GO:0046689;GO:0005504;GO:0042802;GO:0005794;GO:0046010;GO:0007584;GO:0006810;GO:0019825;GO:0009267;GO:0001895;GO:0010033;GO:0070062;GO:0043234;GO:0005604;GO:0032991;GO:0070541;GO:0005576;GO:0008270	rno:24186		Serum albumin OS=Rattus norvegicus GN=Alb PE=1 SV=1
P02770		1.128	0.7075	0.627216	-0.672965	0.00244687	0.0588881	yes	down	GO:0015643;GO:0019899;GO:0008144;GO:0051659;GO:0030170;GO:0003677;GO:0042311;GO:0005783;GO:0005737;GO:0019836;GO:0005615;GO:0043209;GO:0005634;GO:0051087;GO:0072562;GO:0043066;GO:0046689;GO:0005504;GO:0046872;GO:0042802;GO:0005794;GO:0046010;GO:0007584;GO:0006810;GO:0008289;GO:0019825;GO:0009267;GO:0001895;GO:0010033;GO:0070062;GO:0043234;GO:0005604;GO:0032991;GO:0070541;GO:0005576;GO:0008270	rno:24186		Serum albumin OS=Rattus norvegicus GN=Alb PE=1 SV=2
M0R5V7		1.184	0.969	0.818412	-0.289101	0.547721	0.667998	no	down	GO:0010951;GO:0005576;GO:0005615;GO:0004866		KOG1366	Murinoglobulin-2 OS=Rattus norvegicus GN=Mug2 PE=1 SV=2
A0A0G2K9I6		1.004	1.0195	1.01544	0.0221025	0.157845	0.287788	no	no change	GO:0046872;GO:0006879;GO:0005615;GO:0004322;GO:0051087;GO:0005623;GO:0006825;GO:0005507;GO:0055114;GO:0016491	rno:24268		Ceruloplasmin OS=Rattus norvegicus GN=Cp PE=1 SV=1
P12346		0.866	0.8875	1.02483	0.0353801	0.0430257	0.135063	yes	no change	GO:0016020;GO:0051286;GO:0055037;GO:1990459;GO:0030139;GO:0055072;GO:0006826;GO:0005905;GO:1990712;GO:0048260;GO:0001666;GO:0014070;GO:0007257;GO:0071372;GO:0031232;GO:0005615;GO:0031410;GO:0005770;GO:0045178;GO:0070062;GO:0009925;GO:0048471;GO:0046872;GO:0009986;GO:0030316;GO:0006879;GO:0010288;GO:0071281;GO:0016324;GO:0006811;GO:0006915;GO:0045780;GO:0098707;GO:0008198;GO:0006953;GO:0045893;GO:…	rno:24825		Serotransferrin OS=Rattus norvegicus GN=Tf PE=1 SV=3
P08649		0.9395	0.97	1.03246	0.0460916	0.186233	0.31125	no	no change	GO:0004866;GO:0045087;GO:0030425;GO:0030424;GO:0002376;GO:0005576;GO:0006956;GO:0045202;GO:0006954;GO:0010951;GO:0003674;GO:0006958;GO:0042995;GO:0030054;GO:0005615	rno:103689965;rno:24233	KOG1366	Complement C4 OS=Rattus norvegicus GN=C4 PE=1 SV=3
Q6MG90		0.8905	0.8965	1.00674	0.00968797	0.801863	0.864097	no	no change	GO:0016064;GO:0045202;GO:0004866;GO:0043025;GO:0044216;GO:0070062;GO:0030246;GO:0030425;GO:0030424;GO:0001849;GO:0001848;GO:0005576;GO:0006956;GO:0008150;GO:0006954;GO:2000427;GO:0010951;GO:0003674;GO:0072562;GO:0032490;GO:0005615	rno:406161	KOG1366	Complement C4B (Chido blood group) OS=Rattus norvegicus GN=C4b PE=1 SV=1
G3V615		1.0365	1.0385	1.00193	0.0027811	0.772079	0.844607	no	no change	GO:0004252;GO:0005615;GO:0097066;GO:0016787;GO:0070062;GO:0007584;GO:0072562;GO:0005575;GO:2000427;GO:0005576;GO:0006956;GO:0006957;GO:0005515;GO:0006508;GO:0003674;GO:0032496;GO:0008233;GO:0008236	rno:294257	KOG3627	Complement factor B OS=Rattus norvegicus GN=Cfb PE=1 SV=1
Q68FY4		1.0315	1.0445	1.0126	0.0180687	0.40289	0.561557	no	no change	GO:0070062;GO:0051183;GO:0090482;GO:0005615;GO:0072562;GO:0003779;GO:0051180;GO:0005576;GO:0005499;GO:1902118;GO:0035461;GO:0042359	rno:24384		Group specific component OS=Rattus norvegicus GN=Gc PE=1 SV=1
A0A096P6L9		1.021	1.0365	1.01518	0.0217373	0.131826	0.262924	no	no change	GO:0001701;GO:0005615;GO:0010575;GO:0045766;GO:0005576;GO:0004866;GO:0010951;GO:0010760;GO:0005579;GO:0090197	rno:362119		Complement C5 OS=Rattus norvegicus GN=C5 PE=1 SV=2
Q01177		1.0055	1.0735	1.06763	0.0944091	0.0326102	0.120125	yes	no change	GO:0019897;GO:0004252;GO:0004175;GO:0007599;GO:1904854;GO:0048771;GO:0060716;GO:0045445;GO:0008233;GO:0008236;GO:0070062;GO:0005615;GO:0052182;GO:0051087;GO:0072562;GO:1990405;GO:0006508;GO:0022617;GO:0009986;GO:0051918;GO:0051919;GO:0016787;GO:0007596;GO:0060707;GO:0010812;GO:0019900;GO:0019899;GO:0005886;GO:0051702;GO:0031232;GO:0034185;GO:0046716;GO:0051603;GO:0042730;GO:0043231;GO:0052213;GO:…	rno:85253		Plasminogen OS=Rattus norvegicus GN=Plg PE=2 SV=2
Q5EBC0		1.047	0.981	0.936963	-0.0939364	0.00387996	0.0583611	yes	no change	GO:0005737;GO:0030212;GO:0034097;GO:0005540;GO:0005886;GO:0072562;GO:0005575;GO:0006953;GO:0003674;GO:0005509;GO:0004867;GO:0010951;GO:0008150;GO:0070062	rno:54404		Inter alpha-trypsin inhibitor, heavy chain 4 OS=Rattus norvegicus GN=Itih4 PE=1 SV=1
G3V9R9		1.0305	1.0865	1.05434	0.0763437	0.0181481	0.089746	yes	no change	GO:0008431;GO:0070062;GO:0005615;GO:0006810;GO:0072562;GO:0050821;GO:0005576;GO:0071693;GO:0051180	rno:282708		Afamin OS=Rattus norvegicus GN=Afm PE=1 SV=1
D3ZBS2		1.025	1.028	1.00293	0.00421635	0.670707	0.773563	no	no change	GO:0010951;GO:0030212;GO:0005576;GO:0004867	rno:50693		Inter-alpha-trypsin inhibitor heavy chain H3 OS=Rattus norvegicus GN=Itih3 PE=1 SV=3
P05544		0.992	1.032	1.04032	0.0570309	0.0292863	0.113681	yes	no change	GO:0005615;GO:0010466;GO:0030414;GO:0004867;GO:0010951;GO:0005576			Serine protease inhibitor A3L OS=Rattus norvegicus GN=Serpina3l PE=1 SV=3
G3V9J1		1.0115	1.042	1.03015	0.042859	0.499175	0.630077	no	no change	GO:0010951;GO:0005576;GO:0004866			Uncharacterized protein OS=Rattus norvegicus GN=LOC297568 PE=1 SV=3
P20760		1.0405	1.1205	1.07689	0.106866	7.81158e-05	0.0140999	yes	no change	GO:0009897;GO:0050853;GO:0045087;GO:0006910;GO:0006911;GO:0042742;GO:0003823;GO:0034987;GO:0042571;GO:0006958;GO:0050871;GO:0072562			Ig gamma-2A chain C region OS=Rattus norvegicus GN=Igg-2a PE=1 SV=1
P05545		0.983	1.028	1.04578	0.0645769	0.083919	0.208929	no	no change	GO:0005615;GO:0010466;GO:0030414;GO:0004867;GO:0010951;GO:0005576	rno:24794	KOG2392	Serine protease inhibitor A3K OS=Rattus norvegicus GN=Serpina3k PE=1 SV=3
P01048		0.9455	1	1.05764	0.0808506	0.0970123	0.223067	no	no change	GO:0050880;GO:0005615;GO:0007204;GO:0005623;GO:0006953;GO:0005576;GO:0072562;GO:0030414;GO:0042311;GO:0010951;GO:0004869;GO:0010466;GO:0030195	rno:24903		T-kininogen 1 OS=Rattus norvegicus GN=Map1 PE=1 SV=2
A0A0G2JZ73		0.9255	1.0015	1.08212	0.113858	0.0106481	0.0739225	yes	no change	GO:0005794;GO:0005783;GO:0043231;GO:0002020;GO:0004867;GO:0010951;GO:0042802;GO:0005615	rno:24648		Alpha-1-antiproteinase OS=Rattus norvegicus GN=Serpina1 PE=1 SV=1
A0A0G2K896		1.0005	0.991	0.990505	-0.0137642	0.215786	0.344685	no	no change	GO:0004857;GO:0005576;GO:0005615;GO:0043086			Similar to RIKEN cDNA 1300017J02 OS=Rattus norvegicus GN=RGD1310507 PE=1 SV=1
P20059		0.9	0.9825	1.09167	0.126532	0.00528381	0.059608	yes	no change	GO:0042168;GO:0006879;GO:0015232;GO:0070062;GO:0015886;GO:0051246;GO:0042531;GO:0072562;GO:0060332;GO:0005576;GO:0005615;GO:0005623;GO:0002925;GO:0060335;GO:0046872;GO:0002639;GO:0020027	rno:58917	KOG1565	Hemopexin OS=Rattus norvegicus GN=Hpx PE=1 SV=3
G3V843		1.0465	1.0095	0.964644	-0.0519314	0.00900757	0.073903	yes	no change	GO:0004252;GO:0048712;GO:0009897;GO:0030307;GO:0007596;GO:0045861;GO:0051281;GO:0032967;GO:0007166;GO:0007599;GO:0008233;GO:0061844;GO:0070062;GO:0009611;GO:0072562;GO:0001530;GO:0051838;GO:0005509;GO:0006508;GO:0008236;GO:0010468;GO:1900738;GO:0008284;GO:0016787;GO:2000379;GO:0090218;GO:0070945;GO:0006953;GO:0008360;GO:0014068;GO:0008201;GO:0030168;GO:0005615;GO:1900016;GO:0042730;GO:1900182;GO:…	rno:29251		Prothrombin OS=Rattus norvegicus GN=F2 PE=1 SV=1
P04639		0.989	0.858	0.867543	-0.204993	0.00197537	0.0548544	yes	no change	GO:0034115;GO:0008104;GO:0010804;GO:0019915;GO:0034191;GO:0034190;GO:0005548;GO:0050728;GO:0051496;GO:0005543;GO:0010898;GO:0005319;GO:0034361;GO:0034362;GO:0034363;GO:0034364;GO:0034365;GO:0034366;GO:0031100;GO:0043534;GO:0030300;GO:0010873;GO:0043691;GO:0007179;GO:0015485;GO:0018206;GO:0019433;GO:0045499;GO:0043627;GO:0045723;GO:0034375;GO:0034372;GO:0031072;GO:0015914;GO:0050821;GO:0010903;GO:…	rno:25081		Apolipoprotein A-I OS=Rattus norvegicus GN=Apoa1 PE=1 SV=2
M0R979		0.9655	1.08	1.11859	0.161683	0.00711243	0.0693942	yes	no change	GO:0032026;GO:0005783;GO:0050840;GO:0050921;GO:0048266;GO:0003151;GO:0043652;GO:0042535;GO:0009612;GO:0048514;GO:2001027;GO:0003417;GO:0002581;GO:0042327;GO:0051592;GO:0043536;GO:0040037;GO:0030511;GO:0030169;GO:0043236;GO:0016477;GO:0030198;GO:0043032;GO:0030194;GO:0009897;GO:0018149;GO:0001953;GO:0002605;GO:0071356;GO:0051897;GO:0045727;GO:0002040;GO:0001968;GO:2000379;GO:0030141;GO:0007050;GO:…			Uncharacterized protein OS=Rattus norvegicus GN=Thbs1 PE=1 SV=2
P06238		0.875	0.874	0.998857	-0.00164974	0.921189	0.942066	no	no change	GO:0051384;GO:0004866;GO:0019959;GO:0051289;GO:0019899;GO:0019838;GO:0001553;GO:0002438;GO:0048863;GO:0005615;GO:0048306;GO:0009611;GO:0072562;GO:0010466;GO:0034695;GO:0002020;GO:0001869;GO:0043120;GO:0042803;GO:0019966;GO:0007584;GO:0006953;GO:0030414;GO:0004867;GO:0010951;GO:0010037;GO:0070062;GO:0005576;GO:0048406;GO:0005102;GO:1990402;GO:0048403	rno:100911545;rno:24153		Alpha-2-macroglobulin OS=Rattus norvegicus GN=A2m PE=2 SV=2
B2RYM3		1.1245	1.062	0.94442	-0.0824999	0.00108623	0.049016	yes	no change	GO:0010951;GO:0030212;GO:0070062;GO:0072562;GO:0004867	rno:306251		Inter-alpha trypsin inhibitor, heavy chain 1 OS=Rattus norvegicus GN=Itih1 PE=1 SV=1
Q5M7T5		1.018	1.0275	1.00933	0.0134008	0.33282	0.486429	no	no change	GO:0007584;GO:0002438;GO:0070062;GO:0007595;GO:2000266;GO:0072562;GO:0030193;GO:0005515;GO:0002020;GO:0004867;GO:0010951;GO:0008201;GO:0042802;GO:0005615	rno:304917	KOG2392	Serine (Or cysteine) peptidase inhibitor, clade C (Antithrombin), member 1 OS=Rattus norvegicus GN=Serpinc1 PE=1 SV=1
P02651		0.9385	0.881	0.938732	-0.0912147	0.0171658	0.0872797	yes	no change	GO:0034445;GO:0034372;GO:0006869;GO:0030300;GO:0043691;GO:0051006;GO:0042744;GO:0042157;GO:0042632;GO:0044240;GO:0034364;GO:0060228;GO:0035634;GO:0042627;GO:0032094;GO:0005615;GO:0014012;GO:0006982;GO:0032374;GO:0072562;GO:0005576;GO:0065005;GO:0010898;GO:0002227;GO:0009986;GO:0042802;GO:0045723;GO:0034361;GO:0070328;GO:0016209;GO:0008289;GO:0055088;GO:0042803;GO:0031210;GO:0007159;GO:0017127;GO:…	rno:25080		Apolipoprotein A-IV OS=Rattus norvegicus GN=Apoa4 PE=1 SV=2
F7F389		1.012	1.049	1.03656	0.0518054	0.0205332	0.0962659	yes	no change	GO:0019835;GO:0044218;GO:0005615;GO:0005829;GO:0007596;GO:0051260;GO:0005576;GO:0006957;GO:0005886;GO:0006955;GO:0006958;GO:0005579;GO:0001906	rno:117512		Complement component C9 OS=Rattus norvegicus GN=C9 PE=1 SV=1
A0A0G2K477		1.055	1.051	0.996209	-0.00548033	0.382787	0.537689	no	no change				Uncharacterized protein OS=Rattus norvegicus GN=Ighm PE=4 SV=1
F1LTN6		1.0325	0.98	0.949153	-0.0752881	0.0252255	0.105888	yes	no change	GO:0002377;GO:0005615;GO:0006955			Uncharacterized protein OS=Rattus norvegicus PE=1 SV=2
Q6IRS6		1.0155	1.0505	1.03447	0.0488859	0.0679086	0.180257	no	no change	GO:0005615;GO:0005576;GO:0007339;GO:0007338;GO:0008191;GO:0010951;GO:0004869;GO:0070062	rno:83928		Fetub protein OS=Rattus norvegicus GN=Fetub PE=1 SV=1
P10959		0.972	1.0175	1.04681	0.0660006	0.0283344	0.113652	yes	no change	GO:0016787;GO:0005788;GO:0052689;GO:0005783	rno:24346;rno:103694969	KOG1516	Carboxylesterase 1C OS=Rattus norvegicus GN=Ces1c PE=1 SV=3
F1LM30		1.047	0.951	0.908309	-0.138744	0.0103619	0.0748127	yes	no change	GO:0016021			Uncharacterized protein OS=Rattus norvegicus GN=Ighm PE=1 SV=3
D3ZGK7		1.2615	0.903	0.715815	-0.482342	0.0296509	0.113872	yes	down	GO:0016787;GO:0005788;GO:0052689	rno:24346;rno:108349296;rno:684016;rno:103694969	KOG1516	Carboxylic ester hydrolase OS=Rattus norvegicus GN=Ces1c PE=1 SV=3
D3ZWD6		1.048	1.02	0.973282	-0.0390696	0.266704	0.402846	no	no change	GO:0019835;GO:0070062;GO:0072562;GO:0001848;GO:0005576;GO:0006956;GO:0006955;GO:0032403;GO:0005579;GO:0005615	rno:298288		Complement C8 alpha chain OS=Rattus norvegicus GN=C8a PE=1 SV=1
D3ZFH5		1.0515	1.056	1.00428	0.00616098	0.486343	0.622588	no	no change	GO:0030212;GO:0070062;GO:0072562;GO:0004867;GO:0010951;GO:0005615			Uncharacterized protein OS=Rattus norvegicus GN=Itih2 PE=1 SV=3
P20761		0.9855	0.9415	0.955353	-0.0658948	0.527428	0.65206	no	no change	GO:0009897;GO:0050853;GO:0045087;GO:0006910;GO:0006911;GO:0042742;GO:0003823;GO:0034987;GO:0042571;GO:0006958;GO:0050871;GO:0072562			Ig gamma-2B chain C region OS=Rattus norvegicus GN=Igh-1a PE=1 SV=1
Q68FP1		0.98	0.9245	0.943367	-0.0841084	0.0784176	0.199357	no	no change	GO:0051127;GO:0015629;GO:0030030;GO:0030155;GO:1902174;GO:0030041;GO:0010628;GO:0042989;GO:0045159;GO:1990000;GO:0005925;GO:0005737;GO:1903923;GO:0001726;GO:0002102;GO:0005615;GO:0045010;GO:1903903;GO:0043209;GO:0005634;GO:1903909;GO:0072562;GO:0003779;GO:0030478;GO:0005509;GO:0051593;GO:0048471;GO:0046872;GO:0097284;GO:2001269;GO:0005856;GO:0060271;GO:0030027;GO:0006915;GO:0051016;GO:0042060;GO:…	rno:296654	KOG0443	Gelsolin OS=Rattus norvegicus GN=Gsn PE=1 SV=1
P08934		0.9925	1.0725	1.0806	0.111839	0.0713357	0.18661	no	no change	GO:0042130;GO:0007599;GO:0030414;GO:0048146;GO:0007596;GO:0031012;GO:0043407;GO:0007162;GO:0042311;GO:0050880;GO:0043204;GO:0072562;GO:0010466;GO:0002020;GO:0052548;GO:0043410;GO:0006954;GO:0010951;GO:0004869;GO:0045861;GO:0005615;GO:0043231;GO:0070062;GO:0002542;GO:0007204;GO:0050672;GO:0001938;GO:0005576;GO:0005102;GO:0030195	rno:25087		Kininogen-1 OS=Rattus norvegicus GN=Kng1 PE=2 SV=1
P06866		0.4785	0.4695	0.981191	-0.0273938	0.736883	0.815996	no	no change	GO:0051384;GO:0005783;GO:0033590;GO:0033591;GO:0032026;GO:0001889;GO:0042742;GO:0042594;GO:0002526;GO:0010942;GO:0032496;GO:0001666;GO:0014070;GO:0010165;GO:0007219;GO:0005615;GO:2000296;GO:0072562;GO:0098869;GO:0042803;GO:0005794;GO:0010288;GO:0031100;GO:0016209;GO:0006953;GO:0007283;GO:0009408;GO:0010033;GO:0070062;GO:0051602;GO:0007568;GO:0042542;GO:0030492;GO:0042493;GO:0002376;GO:0051354;GO:…	rno:24464		Haptoglobin OS=Rattus norvegicus GN=Hp PE=1 SV=3
Q5I0M1		0.9575	0.959	1.00157	0.00225833	0.871729	0.917476	no	no change	GO:0034392;GO:0007597;GO:0031012;GO:0051006;GO:0042627;GO:0070062;GO:0005543;GO:0031639;GO:0051917;GO:0030195;GO:0051918;GO:0034361;GO:0034364;GO:0006641;GO:0009986;GO:0060230;GO:0008289;GO:0033033;GO:0005615;GO:0010596;GO:0005576;GO:0042802;GO:0030193;GO:0001937;GO:0016525	rno:287774	KOG4297	Apolipoprotein H OS=Rattus norvegicus GN=Apoh PE=1 SV=1
A0A0G2K3K2		0.922	1.2115	1.31399	0.393956	0.000193834	0.0174935	yes	up	GO:0019894;GO:0015629;GO:0072749;GO:0035267;GO:0030529;GO:0005856;GO:0032091;GO:0005925;GO:0043209;GO:0005634;GO:0097433;GO:0000166;GO:0042802;GO:0030957;GO:0019901;GO:0005886;GO:0043234;GO:0050998;GO:0032991;GO:0048870;GO:0030863;GO:0005829;GO:0098973;GO:0005524;GO:0098974;GO:0036464	rno:287876;rno:81822;rno:684969;rno:100361457		Actin, cytoplasmic 1 OS=Rattus norvegicus GN=Actb PE=1 SV=1
Q3KR94		1.0595	1.0375	0.979235	-0.0302723	0.149431	0.278065	no	no change	GO:0061302;GO:0050840;GO:0014911;GO:0030247;GO:0031012;GO:0007160;GO:0048260;GO:0005737;GO:0032092;GO:0005615;GO:0072562;GO:0030198;GO:0042802;GO:0033627;GO:0005178;GO:0005796;GO:0010811;GO:0048709;GO:0048237;GO:0006955;GO:0010951;GO:0035987;GO:0008201;GO:0070062;GO:0051258;GO:0005604;GO:0050731;GO:0005044;GO:0006898;GO:0005576;GO:0097421;GO:0005518;GO:0005578	rno:29169	KOG1565	Vitronectin OS=Rattus norvegicus GN=Vtn PE=1 SV=1
A0A0G2K7X7		1.0465	1.098	1.04921	0.0693057	0.0126687	0.0762233	yes	no change	GO:0070062;GO:0006883;GO:0006956;GO:0006955;GO:0003674;GO:0005579			Complement C7 OS=Rattus norvegicus GN=C7 PE=1 SV=1
A0A0G2K135		1.0275	0.9895	0.963017	-0.0543668	0.145366	0.274749	no	no change	GO:0004252;GO:0006898;GO:0005615;GO:0008233;GO:0016787;GO:0005044;GO:0045087;GO:0016020;GO:0005634;GO:0006508;GO:0006958;GO:0046872;GO:0071354;GO:0008236	rno:79126		Complement factor I OS=Rattus norvegicus GN=Cfi PE=1 SV=1
P55314		1.127	1.0605	0.940994	-0.0877429	0.00853882	0.0733932	yes	no change	GO:0019835;GO:0005615;GO:0045087;GO:0002376;GO:0005576;GO:0006956;GO:0006957;GO:0006955;GO:0006958;GO:1903561;GO:0005579;GO:0070062	rno:313421		Complement component C8 beta chain OS=Rattus norvegicus GN=C8b PE=2 SV=2
G3V8B1		1.071	1.0055	0.938842	-0.0910454	0.00834379	0.0772335	yes	no change	GO:0035774;GO:0051044;GO:0051047;GO:0035690;GO:0071241;GO:0010907;GO:0001503;GO:0032869;GO:0009749;GO:0010867;GO:0005737;GO:0005615;GO:0002430;GO:0043065;GO:0045919;GO:0005576;GO:0006507;GO:0010897;GO:0002062;GO:0004630;GO:0002042;GO:0008285;GO:0008286;GO:0010983;GO:0034364;GO:0071397;GO:0071277;GO:0071282;GO:0010595;GO:0043231;GO:0005578;GO:0070633;GO:0071401;GO:0017080;GO:0071467;GO:1900076;GO:…	rno:291132		Glycosylphosphatidylinositol specific phospholipase D1, isoform CRA_a OS=Rattus norvegicus GN=Gpld1 PE=1 SV=1
P14272		1.023	1.1375	1.11193	0.15306	0.00282924	0.0567419	yes	no change	GO:0004252;GO:0042730;GO:0007599;GO:0070062;GO:0016787;GO:0005615;GO:0007597;GO:0007596;GO:0031639;GO:0005575;GO:0005576;GO:0003674;GO:0008150;GO:0006954;GO:0097421;GO:0006508;GO:0008233;GO:0008236;GO:0051919	rno:25048	KOG3627	Plasma kallikrein OS=Rattus norvegicus GN=Klkb1 PE=1 SV=1
A0A0G2K151		0.97	0.9615	0.991237	-0.0126979	0.0873922	0.214616	no	no change	GO:0051044;GO:0005783;GO:0034447;GO:0007616;GO:1905855;GO:0005543;GO:0098869;GO:0060999;GO:0045541;GO:0044794;GO:0005319;GO:0034361;GO:0034362;GO:0034363;GO:0034364;GO:0016209;GO:0043537;GO:0010977;GO:0010976;GO:0010873;GO:0043691;GO:0010875;GO:0106003;GO:0043407;GO:1900272;GO:1990777;GO:0030195;GO:0034375;GO:0034372;GO:1903002;GO:0090181;GO:0019934;GO:0042157;GO:0042982;GO:0042627;GO:0035641;GO:…	rno:25728		Apolipoprotein E OS=Rattus norvegicus GN=Apoe PE=1 SV=1
A0A0G2K3G0		1.0615	1.073	1.01083	0.0155457	0.396199	0.554371	no	no change	GO:0002839;GO:0030308;GO:0061844;GO:2000504;GO:0007162;GO:0008270;GO:0051894;GO:0051715;GO:0043065;GO:0033629;GO:2001027;GO:0046872;GO:0010468;GO:0008285;GO:0020037;GO:0009986;GO:0050832;GO:0043395;GO:0032956;GO:0010951;GO:0004869;GO:0043254;GO:0008201;GO:0030168;GO:0010593;GO:0050730;GO:0019865;GO:0005576;GO:1900747;GO:0030193;GO:0005102;GO:0016525	rno:171016		Histidine-rich glycoprotein OS=Rattus norvegicus GN=Hrg PE=1 SV=1
P31211		0.986	1.0685	1.08367	0.115927	0.0190208	0.0927907	yes	no change	GO:0005615;GO:0006810;GO:0008289;GO:0005575;GO:0010951;GO:0008211;GO:0005576;GO:0003674;GO:0004867;GO:0005496;GO:0008150;GO:0070062	rno:299270	KOG2392	Corticosteroid-binding globulin OS=Rattus norvegicus GN=Serpina6 PE=1 SV=2
Q5M8C3		1.085	1.0245	0.94424	-0.0827751	0.109017	0.234256	no	no change	GO:0010951;GO:0070062;GO:0005576;GO:0005615;GO:0004867	rno:246328	KOG2392	Serine (Or cysteine) proteinase inhibitor, clade A (Alpha-1 antiproteinase, antitrypsin), member 4 OS=Rattus norvegicus GN=Serpina4 PE=1 SV=1
P24090		0.9455	0.8655	0.915389	-0.127544	0.0372619	0.123409	yes	no change	GO:0030308;GO:0008584;GO:0001503;GO:0032869;GO:0030502;GO:0021987;GO:0050766;GO:0045780;GO:0005615;GO:0050727;GO:0072562;GO:0061099;GO:0019210;GO:0031100;GO:0006461;GO:0046627;GO:0006953;GO:0004866;GO:0010951;GO:0004869;GO:0031012;GO:0030294;GO:0070062;GO:0043234;GO:0042326;GO:0005576	rno:25373		Alpha-2-HS-glycoprotein OS=Rattus norvegicus GN=Ahsg PE=1 SV=2
Q6P6T1		0.833	1.149	1.37935	0.46399	0.0146244	0.0787969	yes	up	GO:0004252;GO:0046872;GO:0005615;GO:0016787;GO:0070062;GO:0045087;GO:0072562;GO:0002376;GO:0051591;GO:0001867;GO:0005509;GO:0010001;GO:0006508;GO:0003674;GO:0006958;GO:0008236;GO:0008233;GO:0042802;GO:0005576	rno:192262	KOG3627	Complement C1s subcomponent OS=Rattus norvegicus GN=C1s PE=2 SV=2
P20762		1.0555	0.922	0.87352	-0.195088	0.00286327	0.0544022	yes	no change	GO:0003823			Ig gamma-2C chain C region OS=Rattus norvegicus PE=2 SV=1
Q64240		1.019	1.035	1.0157	0.0224767	0.0970678	0.221781	no	no change	GO:0043231;GO:0070062;GO:0020037;GO:0019862;GO:0005615;GO:0009986;GO:0005886;GO:0018298;GO:0031012;GO:0036094;GO:0010951;GO:0005576;GO:0030163;GO:0030414;GO:0004867;GO:0072562;GO:0010466;GO:0042803	rno:25377	KOG4295	Protein AMBP OS=Rattus norvegicus GN=Ambp PE=1 SV=1
B1H260		1.02	1.01	0.990196	-0.0142139	0.292893	0.435121	no	no change	GO:0005575;GO:0008150;GO:0007596;GO:0003674			Coagulation factor XIII B chain OS=Rattus norvegicus GN=F13b PE=1 SV=1
A0A0G2JSW3		0.818	1.2815	1.56663	0.647661	0.00160784	0.0527663	yes	up	GO:0005344;GO:0019825;GO:0020037;GO:0031722;GO:0031721;GO:0051291;GO:0005833;GO:0006749;GO:0005506;GO:0046872;GO:0015671	rno:24440		Globin a4 OS=Rattus norvegicus GN=Hbb PE=1 SV=1
B5DEH7		1.0065	1.059	1.05216	0.0733554	0.0431983	0.133287	yes	no change	GO:0004252;GO:0070062;GO:0008150;GO:0016787;GO:0031638;GO:0072562;GO:0005575;GO:0003674;GO:0005509;GO:0006508;GO:0006958;GO:0008233;GO:0005615	rno:312705	KOG3627	C1r protein OS=Rattus norvegicus GN=C1r PE=1 SV=1
A0A0H2UI19		1.1145	1.026	0.920592	-0.119366	0.0923316	0.219287	no	no change	GO:0004252;GO:0042730;GO:0002542;GO:0005615;GO:0016787;GO:0016540;GO:0070062;GO:0007596;GO:0030193;GO:0031638;GO:0008236;GO:0016485;GO:0051788;GO:0005509;GO:0002353;GO:0010756;GO:0005576;GO:0008233;GO:0051919;GO:0006508;GO:0030194	rno:306761		Coagulation factor XII OS=Rattus norvegicus GN=F12 PE=1 SV=1
Q811M5		1.0005	0.9715	0.971014	-0.0424353	0.110111	0.235208	no	no change	GO:0019835;GO:0002376;GO:0001701;GO:0005615;GO:0045917;GO:0045087;GO:0045766;GO:0043065;GO:0005576;GO:0003674;GO:0001970;GO:0006955;GO:0006956;GO:0006958;GO:0005579;GO:0070062	rno:24237		Complement component C6 OS=Rattus norvegicus GN=C6 PE=2 SV=1
G3V852		1.004	1.177	1.17231	0.229355	0.0381316	0.125141	yes	no change	GO:0005200;GO:0017166;GO:0003674;GO:0005925;GO:0005856;GO:0001726;GO:0070062;GO:0003779;GO:0032403;GO:0033622;GO:0001786;GO:0005178;GO:0051015;GO:0008150;GO:0030274;GO:0007155;GO:0007016;GO:0035091;GO:0007229;GO:0030866;GO:0045296;GO:0005575;GO:0007044;GO:0070527	rno:313494	KOG4261	RCG55135, isoform CRA_b OS=Rattus norvegicus GN=Tln1 PE=1 SV=1
A0A0H2UHH2		1.1015	1.001	0.908761	-0.138028	0.0431066	0.134151	yes	no change	GO:0043234;GO:0046790;GO:0005615;GO:0045087;GO:0006461;GO:1903016;GO:0030246;GO:0045656;GO:0031012;GO:0001849;GO:0046597;GO:0044871;GO:0005576;GO:0005509;GO:0048525;GO:1903019;GO:0046872;GO:0042802;GO:0044869	rno:29339		Serum amyloid P-component OS=Rattus norvegicus GN=Apcs PE=1 SV=1
Q6MG73		1.023	0.975	0.953079	-0.069332	0.139835	0.2714	no	no change	GO:0004252;GO:0070062;GO:0016787;GO:0007584;GO:0005575;GO:0005576;GO:0006956;GO:0005515;GO:0006508;GO:2000427;GO:0006958;GO:0008236;GO:0008233;GO:0005615	rno:24231		Complement C2 OS=Rattus norvegicus GN=C2 PE=1 SV=1
Q6P734		0.991	1.062	1.07164	0.0998268	0.066032	0.176574	no	no change	GO:0042730;GO:0007568;GO:0005615;GO:0030193;GO:0045087;GO:0007596;GO:0072562;GO:0045916;GO:0002376;GO:0001848;GO:0005576;GO:0003674;GO:0008150;GO:0030414;GO:0004867;GO:0010951;GO:0007599;GO:0001869;GO:0010466;GO:0006958;GO:0070062	rno:295703	KOG2392	Plasma protease C1 inhibitor OS=Rattus norvegicus GN=Serping1 PE=2 SV=1
Q6IRK9		1.0355	1.0655	1.02897	0.041203	0.595075	0.695217	no	no change	GO:0005737;GO:0005794;GO:0046872;GO:0005783;GO:0016787;GO:0070062;GO:0006590;GO:0004180;GO:0042246;GO:0043171;GO:0043231;GO:0005764;GO:0005576;GO:0070573;GO:0006508;GO:0008233;GO:0042803;GO:0008237;GO:0005615	rno:58952	KOG2195	Carboxypeptidase Q OS=Rattus norvegicus GN=Cpq PE=1 SV=1
F1M957		0.9835	1.0685	1.08643	0.11959	0.00364776	0.057254	yes	no change	GO:0005178;GO:0031589;GO:0051087;GO:0007599;GO:0005783;GO:0047485;GO:0051260;GO:0007596;GO:0033093;GO:0019865;GO:0031012;GO:0005576;GO:0042802;GO:0002020;GO:0007155;GO:0005518;GO:0030168;GO:0042803	rno:116669	KOG1216	von Willebrand factor OS=Rattus norvegicus GN=Vwf PE=1 SV=3
A0A0G2JSV6		0.8145	1.1065	1.3585	0.442017	0.00394654	0.056988	yes	up	GO:0005344;GO:0022627;GO:0042744;GO:0003674;GO:0010942;GO:0032355;GO:0001701;GO:0005615;GO:0016020;GO:0072562;GO:0005833;GO:0098869;GO:0048821;GO:0005506;GO:0046872;GO:0015671;GO:0020037;GO:0031720;GO:0051291;GO:0070062;GO:0019825;GO:0042542;GO:0031838;GO:0004601	rno:25632;rno:360504		Globin c2 OS=Rattus norvegicus GN=Hba-a2 PE=1 SV=1
F1LQT4		1.0685	1.049	0.98175	-0.0265722	0.0538327	0.155469	no	no change	GO:0070062;GO:0072562	rno:303861	KOG0619	Carboxypeptidase N subunit 2 OS=Rattus norvegicus GN=Cpn2 PE=1 SV=1
P55159		1.145	1.014	0.88559	-0.17529	0.00976137	0.0734137	yes	no change	GO:0034445;GO:0032411;GO:0016311;GO:0046872;GO:0046434;GO:0070062;GO:0005615;GO:0005543;GO:0009636;GO:0072562;GO:0005509;GO:0102007;GO:0010875;GO:0004064;GO:0042803;GO:0016787;GO:0034364;GO:0006629;GO:0034366;GO:1902617;GO:0070542;GO:0008203;GO:0004063;GO:0043231;GO:0046395;GO:0051099;GO:0031667;GO:0005576;GO:0019439;GO:0046470	rno:84024		Serum paraoxonase/arylesterase 1 OS=Rattus norvegicus GN=Pon1 PE=1 SV=3
P01015		1.059	1.0745	1.01464	0.0209629	0.150286	0.278222	no	no change	GO:1903779;GO:0038166;GO:2001238;GO:0007160;GO:0008065;GO:0003014;GO:0007166;GO:0042445;GO:0001822;GO:0032930;GO:0006606;GO:0014824;GO:0001999;GO:0001998;GO:0010976;GO:0042756;GO:0010873;GO:0001991;GO:0050731;GO:0035815;GO:0007202;GO:0007204;GO:0003081;GO:0030198;GO:1904754;GO:0010536;GO:0043524;GO:0071260;GO:0010628;GO:0042310;GO:0042311;GO:0042981;GO:1905010;GO:0001568;GO:0072562;GO:0006883;GO:…	rno:24179	KOG2392	Angiotensinogen OS=Rattus norvegicus GN=Agt PE=1 SV=1
P01836		2.53	0.6405	0.253162	-1.98187	0.0341944	0.121021	yes	down	GO:0009897;GO:0050853;GO:0005615;GO:0030183;GO:0045087;GO:0006910;GO:0006911;GO:0050871;GO:0042742;GO:0003823;GO:0034987;GO:0072562;GO:0042571;GO:0006958;GO:0001895;GO:0070062			Ig kappa chain C region, A allele OS=Rattus norvegicus PE=1 SV=1
P48199		1.09	1.2125	1.11239	0.153657	0.0354854	0.120851	yes	no change	GO:0032929;GO:0030426;GO:0030175;GO:0045429;GO:0010628;GO:0001666;GO:0046790;GO:0032355;GO:0097756;GO:0005615;GO:1900006;GO:0071354;GO:0001849;GO:0005509;GO:0009314;GO:0010745;GO:0046872;GO:0050750;GO:0042802;GO:0042803;GO:0010288;GO:0032930;GO:2000482;GO:0071277;GO:0045471;GO:0042060;GO:0006958;GO:0030169;GO:0051258;GO:0007568;GO:0015485;GO:0006953;GO:0070062;GO:0071732;GO:0033574;GO:0005576;GO:…	rno:25419		C-reactive protein OS=Rattus norvegicus GN=Crp PE=1 SV=1
P04916		0.946	1.0625	1.12315	0.167551	0.00185524	0.0558117	yes	no change	GO:0060347;GO:0032024;GO:0048562;GO:0030324;GO:0060059;GO:0008584;GO:0060044;GO:0042593;GO:0060041;GO:0051024;GO:0060065;GO:0032868;GO:0042572;GO:0042574;GO:0050908;GO:0006094;GO:0070062;GO:0048807;GO:0016918;GO:0005501;GO:0032526;GO:0048706;GO:0005215;GO:0006810;GO:0036094;GO:0045471;GO:0007283;GO:0001654;GO:0034633;GO:0005615;GO:0043234;GO:0007507;GO:0060157;GO:0071939;GO:0019841;GO:0048738;GO:…	rno:25703		Retinol-binding protein 4 OS=Rattus norvegicus GN=Rbp4 PE=1 SV=1
F7FHF3		1.014	1.009	0.995069	-0.00713148	0.733877	0.815168	no	no change	GO:0032967;GO:0005615;GO:0051496;GO:0005577;GO:0072562;GO:0048514;GO:0002020;GO:0045944;GO:0051918;GO:0042803;GO:0048661;GO:0009986;GO:0045597;GO:0046330;GO:0004867;GO:0010951;GO:0010033;GO:0070062;GO:0002034;GO:0030199;GO:0010757;GO:0070374;GO:0071636	rno:287527		Serpin family F member 2 OS=Rattus norvegicus GN=Serpinf2 PE=1 SV=1
G3V836		0.9985	1.071	1.07261	0.101124	0.0372406	0.12448	yes	no change	GO:0005739;GO:0032286;GO:0032436;GO:0031018;GO:1902230;GO:0030426;GO:0097193;GO:0050821;GO:0106003;GO:0045429;GO:0010628;GO:0009416;GO:2000060;GO:0032991;GO:1902998;GO:0061518;GO:1903573;GO:0048260;GO:0005783;GO:0005737;GO:0016020;GO:0001540;GO:0000902;GO:1902430;GO:0009615;GO:0005634;GO:0097440;GO:0009611;GO:0072562;GO:0043065;GO:0043066;GO:1902949;GO:0043005;GO:0060548;GO:0032403;GO:2001244;GO:…	rno:24854		Clusterin OS=Rattus norvegicus GN=Clu PE=1 SV=1
Q4KM75		1.1195	1.022	0.912908	-0.131459	0.0642611	0.174423	no	no change	GO:0005044;GO:0016020;GO:0070062;GO:0072562;GO:0006898	rno:310693		CD5 antigen-like OS=Rattus norvegicus GN=Cd5l PE=1 SV=1
P11517		0.792	1.117	1.41035	0.496057	0.00100204	0.0516767	yes	up	GO:0005344;GO:0019825;GO:0020037;GO:0005833;GO:0005506;GO:0046872;GO:0015671	rno:100134871;rno:689064;rno:103694857	KOG3378	Hemoglobin subunit beta-2 OS=Rattus norvegicus PE=1 SV=2
A0A0G2K8K3		1.0135	1.0555	1.04144	0.0585805	0.175837	0.303718	no	no change	GO:0007596;GO:0010951;GO:0005576;GO:0005615;GO:0004867	rno:79224		Heparin cofactor 2 OS=Rattus norvegicus GN=Serpind1 PE=1 SV=1
P06399		0.8375	1.1515	1.37493	0.459353	0.00245049	0.0552893	yes	up	GO:1902042;GO:0009897;GO:0033595;GO:0007599;GO:0034116;GO:0014911;GO:0031639;GO:0007596;GO:0007160;GO:0045907;GO:0003674;GO:0007165;GO:0032868;GO:0046898;GO:0005737;GO:0010165;GO:0032355;GO:0050839;GO:0031091;GO:0005615;GO:0072377;GO:0072378;GO:0071354;GO:0070527;GO:0009636;GO:0072562;GO:0005198;GO:1990643;GO:0046872;GO:0045087;GO:0005791;GO:0009986;GO:0042730;GO:2000352;GO:0051592;GO:0006953;GO:…	rno:361969	KOG2579	Fibrinogen alpha chain OS=Rattus norvegicus GN=Fga PE=1 SV=3
Q3B8R6		1.0105	1.006	0.995547	-0.00643902	0.78318	0.854163	no	no change	GO:0070062;GO:0001580;GO:0005634;GO:0031012;GO:0005576;GO:0007155;GO:0001895;GO:0005615	rno:25294		Alpha-2-glycoprotein 1, zinc OS=Rattus norvegicus GN=Azgp1 PE=1 SV=1
M0R9U2		1.158	1.0355	0.894214	-0.161308	0.00876309	0.0735692	yes	no change	GO:0009897;GO:0050853;GO:0045087;GO:0006910;GO:0006911;GO:0042742;GO:0003823;GO:0034987;GO:0042571;GO:0006958;GO:0050871;GO:0072562			Uncharacterized protein OS=Rattus norvegicus PE=1 SV=1
F7FAY5		0.9995	1.008	1.0085	0.0122172	0.713912	0.800379	no	no change	GO:0005576;GO:0005615	rno:360919		Similar to alpha-fetoprotein OS=Rattus norvegicus GN=LOC360919 PE=1 SV=1
P02767		0.981	1.204	1.22732	0.29551	0.0129554	0.075434	yes	up	GO:0005179;GO:0005615;GO:0070324;GO:0070062;GO:0070327;GO:0006144;GO:0042403;GO:0042572;GO:0046982;GO:0010469;GO:0042562;GO:0042802;GO:0005576	rno:24856	KOG3006	Transthyretin OS=Rattus norvegicus GN=Ttr PE=1 SV=1
Q99J86		1.066	1.0635	0.997655	-0.0033874	0.937901	0.953753	no	no change	GO:0005737;GO:0043473;GO:0042552;GO:0040014;GO:0005615;GO:0016021;GO:0016020;GO:0030246;GO:0005576;GO:0003674;GO:0004872;GO:0006954;GO:0005886;GO:0021549;GO:0006979;GO:0070062	rno:83526	KOG1388	Attractin OS=Rattus norvegicus GN=Atrn PE=2 SV=1
P16296		1.06	1.0305	0.97217	-0.0407198	0.57929	0.687907	no	no change	GO:0004252;GO:0004175;GO:0007599;GO:0070062;GO:0016787;GO:0007596;GO:0031638;GO:0005575;GO:0046872;GO:0005576;GO:0003674;GO:0005509;GO:0006508;GO:0008233;GO:0008236;GO:0005615	rno:24946		Coagulation factor IX OS=Rattus norvegicus GN=F9 PE=2 SV=2
D3ZPI8		1.146	1.0575	0.922775	-0.115949	0.0932848	0.220103	no	no change	GO:0019835;GO:0070062;GO:0072562;GO:0036094;GO:0001848;GO:0005576;GO:0032403;GO:0005615	rno:296545		Complement C8 gamma chain OS=Rattus norvegicus GN=C8g PE=1 SV=1
Q80ZA3		0.9555	0.9545	0.998953	-0.00151068	0.953273	0.958584	no	no change	GO:0007614;GO:0030424;GO:0010629;GO:0060041;GO:0060770;GO:0050728;GO:0070062;GO:0071300;GO:0010447;GO:0001822;GO:0050769;GO:0071333;GO:0048471;GO:0046685;GO:0043025;GO:0071279;GO:0043203;GO:0010976;GO:0004867;GO:0010951;GO:1901215;GO:0005615;GO:0071549;GO:0005604;GO:0007568;GO:0010596;GO:0031012;GO:0042698;GO:0005576;GO:0016525	rno:287526	KOG2392	Alpha-2 antiplasmin OS=Rattus norvegicus GN=Serpinf1 PE=1 SV=1
A0A0H2UHR6		1.03	0.8905	0.864563	-0.209957	0.00425069	0.0568334	yes	no change	GO:0004252;GO:0016020;GO:0043231;GO:0016787;GO:0007596;GO:0005576;GO:0005543;GO:0005509;GO:0006508;GO:0008233;GO:0008236;GO:0051897;GO:0005783	rno:29243		Coagulation factor X OS=Rattus norvegicus GN=F10 PE=1 SV=1
D4A183		1.0455	0.978	0.935438	-0.0962867	0.0580147	0.161102	no	no change	GO:0017159;GO:0016811;GO:0006807;GO:0005615;GO:0015939	rno:498992	KOG0806	Similar to Vanin-3 (Predicted) OS=Rattus norvegicus GN=Vnn3 PE=1 SV=1
G3V6K6		1.022	1.109	1.08513	0.117864	0.00328667	0.0593244	yes	no change	GO:0045907;GO:0007611;GO:0007165;GO:0007166;GO:0007169;GO:0010960;GO:0023014;GO:0045780;GO:0050729;GO:0016021;GO:0016020;GO:0070435;GO:0000166;GO:0004716;GO:0004714;GO:0004713;GO:0030307;GO:0016101;GO:0031901;GO:0042127;GO:0032930;GO:1905208;GO:0019901;GO:0019903;GO:0071364;GO:0007173;GO:0097489;GO:0050679;GO:0043235;GO:0042327;GO:0050730;GO:0042698;GO:0060571;GO:0005178;GO:0071260;GO:0030335;GO:…	rno:24329	KOG1025	Receptor protein-tyrosine kinase OS=Rattus norvegicus GN=Egfr PE=1 SV=1
M0R485		1.0465	1.0605	1.01338	0.0191723	0.448751	0.595584	no	no change	GO:0070062;GO:0008745;GO:0032827;GO:0044117;GO:0050727;GO:0042834;GO:0016045;GO:0050830;GO:0008270;GO:0009253;GO:0032689;GO:0016019;GO:0002221	rno:299567		Peptidoglycan recognition protein 2 OS=Rattus norvegicus GN=Pglyrp2 PE=1 SV=2
F1LQS6		1.0665	1.047	0.981716	-0.0266225	0.0283344	0.112403	yes	no change	GO:2001213;GO:0007595;GO:0010629;GO:0051898;GO:0004855;GO:0004854;GO:0010044;GO:0050660;GO:0043546;GO:0005615;GO:0071356;GO:0005777;GO:0045602;GO:0022900;GO:0030856;GO:0051536;GO:0005506;GO:0016491;GO:0042803;GO:2000379;GO:0006919;GO:0016903;GO:0009115;GO:0050421;GO:0055114;GO:0009055;GO:0046872;GO:0016614;GO:0071347;GO:0051537;GO:0016529;GO:1900747;GO:1900745;GO:0001933;GO:0005829;GO:0001937	rno:497811	KOG0430	RCG61833 OS=Rattus norvegicus GN=Xdh PE=1 SV=2
Q9EQV8		1.181	1.0615	0.898815	-0.153905	0.107681	0.234173	no	no change	GO:0097060;GO:0005794;GO:0051384;GO:0005615;GO:0016787;GO:0043025;GO:0004181;GO:0004180;GO:0010815;GO:0004185;GO:0005576;GO:0008270;GO:0030141;GO:0006508;GO:0008233;GO:0046872;GO:0030070;GO:0008237	rno:365466	KOG2649	Carboxypeptidase N catalytic chain OS=Rattus norvegicus GN=Cpn1 PE=2 SV=1
A0A0G2K8V2		1.0125	1.0765	1.06321	0.0884264	0.10566	0.232581	no	no change	GO:0048675;GO:0015629;GO:0034333;GO:0030032;GO:0002162;GO:0005925;GO:0005737;GO:0002009;GO:0002102;GO:0070062;GO:0034394;GO:0005198;GO:0003779;GO:0030334;GO:0042383;GO:0051015;GO:0005916;GO:0005913;GO:0005912;GO:0005911;GO:0005886;GO:0007155;GO:0090136;GO:0031625;GO:0032991;GO:0045294;GO:0045296;GO:0043297;GO:0070527;GO:0043034			Vinculin OS=Rattus norvegicus GN=Vcl PE=1 SV=1
A0A0G2JXF0		1.0935	1.021	0.933699	-0.0989704	0.0872195	0.215659	no	no change	GO:0002377;GO:0005615;GO:0006955			Uncharacterized protein OS=Rattus norvegicus PE=1 SV=1
A0A0G2K980		1.1545	1	0.866176	-0.207268	0.00276392	0.0586927	yes	no change	GO:0009897;GO:0050853;GO:0045087;GO:0006910;GO:0006911;GO:0042742;GO:0003823;GO:0034987;GO:0042571;GO:0006958;GO:0050871;GO:0072562			Uncharacterized protein OS=Rattus norvegicus PE=1 SV=1
A0A0G2K2V6		1.444	1.2765	0.884003	-0.177877	0.0349748	0.121403	yes	no change	GO:0005737;GO:0018149;GO:0070062;GO:0030216;GO:0005634;GO:0005198;GO:0005882;GO:0001533;GO:0030280	rno:450225		Keratin, type I cytoskeletal 10 OS=Rattus norvegicus GN=Krt10 PE=1 SV=1
B0BNN4		1.0275	0.997	0.970316	-0.043473	0.201983	0.329937	no	no change	GO:0005575;GO:0008150;GO:0003674;GO:0031012	rno:299314		Complement factor properdin OS=Rattus norvegicus GN=Cfp PE=1 SV=1
P51886		1.0105	0.972	0.9619	-0.0560411	0.19171	0.318927	no	no change	GO:0051216;GO:0070062;GO:0005583;GO:0032914;GO:0007601;GO:0070848;GO:0031012;GO:0030199;GO:0005576;GO:0045944;GO:0007409;GO:0003674;GO:0005518;GO:0005578;GO:0014070;GO:0005615	rno:81682	KOG0619	Lumican OS=Rattus norvegicus GN=Lum PE=1 SV=1
F1LPR6		1.071	1.0795	1.00794	0.0114048	0.808432	0.866005	no	no change				Uncharacterized protein OS=Rattus norvegicus GN=Ighm PE=1 SV=3
F1LRE2		0.978	1.064	1.08793	0.121592	0.0292242	0.114673	yes	no change	GO:0071549;GO:0071364;GO:0007568;GO:0071378;GO:0071347;GO:0008022;GO:0031667;GO:0005654;GO:0042567;GO:0007155;GO:0005520	rno:79438	KOG0619	Insulin-like growth factor binding protein, acid labile subunit, isoform CRA_b OS=Rattus norvegicus GN=Igfals PE=1 SV=2
Q62669		0.864	1.0915	1.26331	0.337209	0.00432392	0.0557477	yes	up	GO:0005344;GO:0019825;GO:0020037;GO:0072562;GO:0005833;GO:0005506;GO:0046872;GO:0015671	rno:103694855;rno:361619	KOG3378	Globin a1 OS=Rattus norvegicus GN=LOC103694855 PE=1 SV=1
P20767		1.0585	1.0845	1.02456	0.0350088	0.059968	0.165255	no	no change	GO:0009897;GO:0050853;GO:0045087;GO:0006910;GO:0006911;GO:0042742;GO:0003823;GO:0034987;GO:0042571;GO:0006958;GO:0050871;GO:0072562	rno:680329		Ig lambda-2 chain C region OS=Rattus norvegicus PE=4 SV=1
A0A0G2K3W2		1.026	1.0785	1.05117	0.0719954	0.138852	0.27095	no	no change	GO:0005794;GO:0016020;GO:0031091;GO:0007598;GO:0008015;GO:0005615;GO:0007596;GO:1903561;GO:0005576;GO:0032571;GO:0005507;GO:0005783	rno:304929		Coagulation factor V OS=Rattus norvegicus GN=F5 PE=1 SV=1
A0A0G2JZV7		1.1425	1.0225	0.894967	-0.160093	0.0243902	0.10482	yes	no change	GO:0002377;GO:0005615;GO:0006955			Uncharacterized protein OS=Rattus norvegicus PE=1 SV=1
A0A0G2JXI1		0.9075	0.88	0.969697	-0.0443941	0.81541	0.870897	no	no change	GO:0005794;GO:0016020;GO:0031091;GO:0007598;GO:0008015;GO:0005615;GO:0007596;GO:1903561;GO:0005576;GO:0032571;GO:0005507;GO:0005783	rno:304929		Coagulation factor V OS=Rattus norvegicus GN=F5 PE=1 SV=1
F1LR92		1.2455	0.978	0.785227	-0.348819	0.0114047	0.0735193	yes	down	GO:0005615	rno:299276	KOG2392	Serine protease inhibitor A3M OS=Rattus norvegicus GN=Serpina3m PE=1 SV=3
Q62894		1.0595	1.0505	0.991505	-0.0123074	0.674817	0.775824	no	no change	GO:0008022;GO:0019899;GO:0031012;GO:0001503;GO:0003674;GO:0007165;GO:0004871;GO:0030500;GO:0030502;GO:0001525;GO:0070062;GO:0045766;GO:0005576;GO:2000404;GO:0002020;GO:0043123;GO:0005134;GO:0001960;GO:0002828;GO:0008150;GO:0006954;GO:0031214;GO:0005615;GO:0043236;GO:0005578;GO:0001938;GO:0006357;GO:0010466	rno:116662		Extracellular matrix protein 1 OS=Rattus norvegicus GN=Ecm1 PE=1 SV=2
P02761		0.9285	0.9895	1.0657	0.0917978	0.0424228	0.134339	yes	no change	GO:0008286;GO:0007610;GO:0010907;GO:0009060;GO:0051897;GO:0005737;GO:0005615;GO:0005634;GO:0005576;GO:0006112;GO:0045834;GO:0045721;GO:0051055;GO:0005215;GO:0071396;GO:0036094;GO:0045892;GO:0045475;GO:0061179;GO:0070584;GO:0031649;GO:0042593;GO:0005829;GO:0005550;GO:0010628;GO:0005009;GO:0010888	rno:259246;rno:298109		Major urinary protein OS=Rattus norvegicus PE=1 SV=1
D4A4L6		1.5535	1.0465	0.67364	-0.56995	0.000243056	0.0175486	yes	down	GO:0009897;GO:0050853;GO:0045087;GO:0006910;GO:0006911;GO:0042742;GO:0003823;GO:0034987;GO:0042571;GO:0006958;GO:0050871;GO:0072562			Uncharacterized protein OS=Rattus norvegicus PE=1 SV=1
A0A0H2UHF8	P02764	0.78	1.002	1.28462	0.361336	0.00117478	0.0471217	yes	up	GO:0002439;GO:0002438;GO:0071300;GO:0005615;GO:0031100;GO:0071378;GO:0042493;GO:0006810;GO:0071385;GO:0008144;GO:0006953;GO:0002682;GO:0033197;GO:0032496;GO:0014070	rno:24614		Alpha-1-acid glycoprotein OS=Rattus norvegicus GN=Orm1 PE=1 SV=1
Q5M891		1.1255	1.0825	0.961795	-0.056199	0.120432	0.249861	no	no change	GO:0045732;GO:0044216;GO:0003723;GO:0045959;GO:0072562	rno:24235		C4b-binding protein alpha chain OS=Rattus norvegicus GN=C4bpa PE=1 SV=1
P04638		0.914	0.834	0.912473	-0.132147	0.129715	0.263073	no	no change	GO:0060192;GO:0034375;GO:0006656;GO:0006869;GO:0031072;GO:0031647;GO:0017127;GO:0030301;GO:0034374;GO:0010903;GO:0002526;GO:0002740;GO:0060228;GO:0043085;GO:0034190;GO:0009395;GO:0042627;GO:0072562;GO:0005615;GO:0032375;GO:0005543;GO:0070062;GO:0033344;GO:0034361;GO:0033700;GO:0005319;GO:0018158;GO:0008035;GO:0034364;GO:0051384;GO:0034366;GO:0031100;GO:0060621;GO:0055102;GO:0008289;GO:0031210;GO:…	rno:25649		Apolipoprotein A-II OS=Rattus norvegicus GN=Apoa2 PE=2 SV=1
Q62975		1.0665	0.9395	0.880919	-0.182919	0.0145856	0.0797788	yes	no change	GO:0007599;GO:0005615;GO:0007596;GO:0042246;GO:0060046;GO:0005576;GO:0030414;GO:0004867;GO:0010951;GO:0010466;GO:0008201;GO:0070062	rno:100909524;rno:171154	KOG2392	Protein Z-dependent protease inhibitor OS=Rattus norvegicus GN=Serpina10 PE=2 SV=2
D3ZC54		1.134	1.197	1.05556	0.0780025	0.0886776	0.21485	no	no change	GO:0009897;GO:0050853;GO:0045087;GO:0006910;GO:0006911;GO:0042742;GO:0003823;GO:0034987;GO:0042571;GO:0006958;GO:0050871;GO:0072562			Uncharacterized protein OS=Rattus norvegicus PE=1 SV=2
G3V679		1.0895	1.0065	0.923818	-0.114319	0.010923	0.0730226	yes	no change	GO:0009897;GO:0055037;GO:0035690;GO:0005905;GO:1990712;GO:0010008;GO:0045780;GO:1990830;GO:0070062;GO:0031410;GO:0016021;GO:0016020;GO:0045830;GO:0005576;GO:0004998;GO:0048471;GO:0042802;GO:0042803;GO:0006879;GO:0030890;GO:0009986;GO:0030316;GO:0016323;GO:0005887;GO:0005886;GO:0042102;GO:0031623;GO:0006898;GO:0003725;GO:0033570;GO:0097286;GO:0033572;GO:0005768;GO:0005769	rno:64678	KOG2195	Transferrin receptor protein 1 OS=Rattus norvegicus GN=Tfrc PE=1 SV=1
M0RA79		1.063	1.083	1.01881	0.0268916	0.338459	0.492676	no	no change	GO:0009897;GO:0050853;GO:0045087;GO:0006910;GO:0006911;GO:0042742;GO:0003823;GO:0034987;GO:0042571;GO:0006958;GO:0050871;GO:0072562			Uncharacterized protein OS=Rattus norvegicus GN=LOC691828 PE=1 SV=1
Q9EQV9		1.046	0.9235	0.882887	-0.179699	0.0299977	0.113991	yes	no change	GO:0007599;GO:2000346;GO:0007596;GO:0008270;GO:0008233;GO:0008237;GO:0005615;GO:0004181;GO:0004180;GO:0071333;GO:0006508;GO:0046872;GO:0051918;GO:0016787;GO:0009408;GO:0070062;GO:0042730;GO:0003331;GO:0097421;GO:0042493;GO:0005576;GO:0010757	rno:113936	KOG2650	Carboxypeptidase B2 OS=Rattus norvegicus GN=Cpb2 PE=2 SV=1
F1LXY6		1.2215	1.1675	0.955792	-0.0652313	0.119474	0.249307	no	no change				Uncharacterized protein OS=Rattus norvegicus PE=1 SV=2
D3ZTX4		1.114	1.0015	0.899013	-0.153587	0.00597079	0.0615844	yes	no change	GO:0005975;GO:0016160;GO:0030246;GO:0003824;GO:0004553;GO:0004558	rno:103690059	KOG1065	Uncharacterized protein OS=Rattus norvegicus GN=Mgam PE=1 SV=3
P32038		1.02	1.0535	1.03284	0.0466212	0.516608	0.645313	no	no change	GO:0004252;GO:0004175;GO:0005615;GO:0016787;GO:0070062;GO:0045087;GO:0002376;GO:0007219;GO:0006957;GO:0006508;GO:0008233;GO:0008236;GO:0005576	rno:54249	KOG3627	Complement factor D OS=Rattus norvegicus GN=Cfd PE=1 SV=2
P23764		1.0025	1.1715	1.16858	0.224755	0.0085205	0.075022	yes	no change	GO:0016491;GO:0055114;GO:0008430;GO:0005615;GO:0051289;GO:0070062;GO:0010269;GO:0042493;GO:0006979;GO:0098869;GO:0014070;GO:0042744;GO:0051412;GO:0006749;GO:0005576;GO:0002238;GO:0010033;GO:0004602;GO:0004601	rno:64317		Glutathione peroxidase 3 OS=Rattus norvegicus GN=Gpx3 PE=2 SV=2
Q5EBA7		1.093	1.0185	0.931839	-0.101847	0.0143252	0.0795598	yes	no change	GO:0005737;GO:0004252;GO:0005791;GO:0005615;GO:0016787;GO:0005576;GO:0006508;GO:0008233;GO:0008236	rno:58947	KOG1217;KOG3627	HGF activator OS=Rattus norvegicus GN=Hgfac PE=1 SV=1
G3V7N9		1.1605	1.1895	1.02499	0.0356087	0.664913	0.771813	no	no change	GO:0048839;GO:0051384;GO:0007568;GO:0007420;GO:0005615;GO:0045087;GO:0042803;GO:0005576;GO:0006955;GO:0006958;GO:0005602;GO:0010033;GO:0005581	rno:29687		Complement C1q subcomponent subunit B OS=Rattus norvegicus GN=C1qb PE=1 SV=1
A0A0G2KAL1		1.1195	0.9395	0.839214	-0.252889	0.00345424	0.0593801	yes	no change	GO:0009897;GO:0050853;GO:0045087;GO:0006910;GO:0006911;GO:0042742;GO:0003823;GO:0034987;GO:0042571;GO:0006958;GO:0050871;GO:0072562			Uncharacterized protein OS=Rattus norvegicus PE=1 SV=1
A0A0G2JUY4		1.0815	1.076	0.994914	-0.00735559	0.942729	0.95597	no	no change				Uncharacterized protein OS=Rattus norvegicus PE=1 SV=1
P14480		0.9115	1.1575	1.26988	0.344698	0.143543	0.274175	no	up	GO:1902042;GO:0034116;GO:0045921;GO:0007599;GO:0005783;GO:0009897;GO:0007596;GO:0007160;GO:0045907;GO:0003674;GO:0007165;GO:0034622;GO:0044320;GO:0005737;GO:1903561;GO:0031091;GO:0070062;GO:0072378;GO:0051087;GO:0031639;GO:0072562;GO:0005198;GO:0009986;GO:0045087;GO:0042730;GO:2000352;GO:0051592;GO:0090277;GO:0005938;GO:0050839;GO:0030168;GO:0005615;GO:0051258;GO:0030674;GO:0050714;GO:0071347;GO:…	rno:24366		Fibrinogen beta chain OS=Rattus norvegicus GN=Fgb PE=1 SV=4
A0A0G2K3L1		1.296	1.0885	0.839892	-0.251724	0.0773745	0.198101	no	no change	GO:0009897;GO:0050853;GO:0045087;GO:0006910;GO:0006911;GO:0042742;GO:0003823;GO:0034987;GO:0042571;GO:0006958;GO:0050871;GO:0072562			Uncharacterized protein OS=Rattus norvegicus PE=4 SV=1
M0RCC9		1.1355	1.063	0.936151	-0.0951861	0.112199	0.236864	no	no change	GO:0009897;GO:0050853;GO:0045087;GO:0006910;GO:0006911;GO:0042742;GO:0003823;GO:0034987;GO:0042571;GO:0006958;GO:0050871;GO:0072562			Uncharacterized protein OS=Rattus norvegicus PE=1 SV=1
C0JPT7		0.992	1.115	1.12399	0.168632	0.101855	0.226973	no	no change	GO:0032432;GO:0005911;GO:0030426;GO:0031267;GO:0044325;GO:0032231;GO:0016020;GO:0042993;GO:0043123;GO:0045184;GO:0019900;GO:0010977;GO:0072659;GO:0043433;GO:0005829;GO:0071526;GO:1901381;GO:0005903;GO:0017160;GO:0005080;GO:0050821;GO:0051020;GO:0034988;GO:1905031;GO:0003779;GO:0016479;GO:0048471;GO:0043025;GO:2001224;GO:0031941;GO:0060271;GO:0005938;GO:0051764;GO:0030863;GO:0001974;GO:0048365;GO:…	rno:293860	KOG0518	Filamin A OS=Rattus norvegicus GN=Flna PE=1 SV=1
Q7TMC3		1.1925	0.9935	0.833124	-0.263397	0.00799629	0.0759647	yes	no change	GO:0006996;GO:0043473;GO:0031084;GO:0070062;GO:0007596;GO:0005576	rno:365245		Aa2-028 OS=Rattus norvegicus GN=Saa4 PE=1 SV=1
P01681		1.198	0.977	0.815526	-0.294197	0.0479531	0.143067	yes	down	GO:0003823			Ig kappa chain V region S211 OS=Rattus norvegicus PE=1 SV=1
D3ZJW6		1.249	1.198	0.959167	-0.0601456	0.151296	0.278662	no	no change	GO:0009897;GO:0050853;GO:0045087;GO:0006910;GO:0006911;GO:0042742;GO:0003823;GO:0034987;GO:0042571;GO:0006958;GO:0050871;GO:0072562			RCG21066 OS=Rattus norvegicus GN=rCG_21066 PE=1 SV=1
D1M8S3		1.11	0.9995	0.90045	-0.151281	0.0330334	0.120455	yes	no change	GO:0051092;GO:0019221;GO:0002114;GO:1900006;GO:0042094;GO:0005615;GO:0016021;GO:0016020;GO:0072602;GO:0004871;GO:0051965;GO:0004908;GO:0007165;GO:2000778;GO:0038172;GO:0032736;GO:1990782;GO:0032754			Interleukin 1 receptor accessory protein b OS=Rattus norvegicus GN=Il1rap PE=1 SV=1
P31720		1.077	1.1165	1.03668	0.051965	0.0483309	0.143012	yes	no change	GO:0005575;GO:0005581;GO:0005615;GO:0045087;GO:0002376;GO:0005576;GO:0003674;GO:0010039;GO:0008150;GO:0006958;GO:0070062	rno:298566		Complement C1q subcomponent subunit A OS=Rattus norvegicus GN=C1qa PE=1 SV=2
D3ZQ25		1.001	1.015	1.01399	0.0200378	0.675383	0.77401	no	no change	GO:0005201;GO:0048146;GO:0008022;GO:0031012;GO:0007162;GO:0010628;GO:0003674;GO:0070062;GO:0072378;GO:1900025;GO:0005576;GO:0005509;GO:1904237;GO:2000647;GO:0042802;GO:0005178;GO:2001202;GO:0007229;GO:1904188;GO:0071953;GO:0010952;GO:0005615;GO:0005604;GO:0007566;GO:0070051;GO:0005575;GO:0005577;GO:0030198;GO:0001968;GO:2000146;GO:0016504;GO:0044877;GO:0001933;GO:0070373;GO:0005578	rno:315191		Fibulin-1 OS=Rattus norvegicus GN=Fbln1 PE=1 SV=1
A0A0H2UHA1		1.0675	1.0385	0.972834	-0.0397349	0.550482	0.666859	no	no change	GO:0004252;GO:0005615;GO:0016787;GO:0005829;GO:0048306;GO:0005654;GO:0005576;GO:0001867;GO:0005509;GO:0006508;GO:0008233;GO:0042803;GO:0008236	rno:64023		Mannan-binding lectin serine protease 1 OS=Rattus norvegicus GN=Masp1 PE=1 SV=1
Q5I0M3		0.9935	0.997	1.00352	0.00507354	0.910949	0.936902	no	no change	GO:0032091;GO:0070062;GO:0072562;GO:0005575;GO:0045919;GO:0008150;GO:0003674;GO:0046982;GO:0042803	rno:289057		Complement component factor h-like 1 OS=Rattus norvegicus GN=Cfhr1 PE=1 SV=1
F1M3X3		1.356	1.0355	0.763643	-0.38903	0.166536	0.296155	no	down	GO:0009897;GO:0050853;GO:0045087;GO:0006910;GO:0006911;GO:0042742;GO:0003823;GO:0034987;GO:0042571;GO:0006958;GO:0050871;GO:0072562			Uncharacterized protein OS=Rattus norvegicus PE=4 SV=2
G3V7P2		1.0225	1.1855	1.15941	0.213395	0.000770684	0.0463695	yes	no change	GO:0006508;GO:0008233;GO:0007567;GO:0070062	rno:84586	KOG2579	Fibrinogen-like 2 OS=Rattus norvegicus GN=Fgl2 PE=1 SV=1
F1LZ11		1.049	1.018	0.970448	-0.0432771	0.2448	0.380918	no	no change	GO:0009897;GO:0050853;GO:0045087;GO:0006910;GO:0006911;GO:0042742;GO:0003823;GO:0034987;GO:0042571;GO:0006958;GO:0050871;GO:0072562			Uncharacterized protein OS=Rattus norvegicus PE=1 SV=1
A0A0G2K4I9		1.0185	1.0465	1.02749	0.0391263	0.142008	0.274144	no	no change	GO:0004252;GO:0070062;GO:0016787;GO:0005615;GO:0007596;GO:0031639;GO:0030193;GO:0005576;GO:0070009;GO:0006508;GO:0008233;GO:0008236;GO:0042802;GO:0051919			Coagulation factor XI OS=Rattus norvegicus GN=F11 PE=1 SV=1
D3ZE00		1.1705	1.0445	0.892354	-0.164312	0.0206629	0.0944218	yes	no change	GO:0009897;GO:0050853;GO:0045087;GO:0006910;GO:0006911;GO:0042742;GO:0003823;GO:0034987;GO:0042571;GO:0006958;GO:0050871;GO:0072562			Uncharacterized protein OS=Rattus norvegicus PE=1 SV=3
Q5XFX0		0.9495	1.0615	1.11796	0.160864	0.15913	0.288673	no	no change	GO:0070062;GO:0031982;GO:0045296;GO:0030855	rno:304983	KOG2046	Transgelin-2 OS=Rattus norvegicus GN=Tagln2 PE=1 SV=1
P19999		1.038	1.057	1.0183	0.0261689	0.452202	0.597966	no	no change	GO:0070273;GO:0048306;GO:0030247;GO:0030246;GO:0044130;GO:0050766;GO:0005615;GO:0051289;GO:0001867;GO:0005509;GO:0002020;GO:0042803;GO:0070207;GO:0051873;GO:0045087;GO:0050830;GO:0006958;GO:0005581;GO:0002376;GO:0005576;GO:0005515;GO:0005537	rno:24548	KOG4297	Mannose-binding protein A OS=Rattus norvegicus GN=Mbl1 PE=1 SV=1
D3ZQM9		1.101	0.836	0.75931	-0.39724	0.00694722	0.0696652	yes	down	GO:0009897;GO:0050853;GO:0045087;GO:0006910;GO:0006911;GO:0042742;GO:0003823;GO:0034987;GO:0042571;GO:0006958;GO:0050871;GO:0072562			Uncharacterized protein OS=Rattus norvegicus PE=1 SV=2
A0A0G2K7S9		1.225	1.1375	0.928571	-0.106915	0.417917	0.569313	no	no change	GO:0009897;GO:0050853;GO:0045087;GO:0006910;GO:0006911;GO:0042742;GO:0003823;GO:0034987;GO:0042571;GO:0006958;GO:0050871;GO:0072562			Uncharacterized protein OS=Rattus norvegicus PE=1 SV=1
G3V6G1		1.0505	1.0075	0.959067	-0.0602963	0.441228	0.592132	no	no change	GO:0030674;GO:0005615;GO:0019731;GO:0019862;GO:0071756;GO:0045087;GO:0060267;GO:0003094;GO:0042834;GO:0071748;GO:0031210;GO:0002250;GO:0034987;GO:0071752;GO:0071750;GO:0071751;GO:0032461;GO:0003697;GO:0042803			Immunoglobulin joining chain OS=Rattus norvegicus GN=Jchain PE=1 SV=1
G3V7H2		1.11	1.092	0.983784	-0.0235868	0.862262	0.910165	no	no change	GO:0016791;GO:0016311;GO:0052826;GO:0005788;GO:0030351;GO:0030352;GO:0034417;GO:0048015;GO:0003993	rno:29688	KOG1382	Multiple inositol polyphosphate phosphatase 1 OS=Rattus norvegicus GN=Minpp1 PE=3 SV=1
A0A0G2K8Q1		0.9705	0.953	0.981968	-0.026252	0.559565	0.673344	no	no change	GO:0034375;GO:0006869;GO:0031012;GO:0051005;GO:0010903;GO:0048261;GO:0042627;GO:0005615;GO:0005543;GO:0033344;GO:0010897;GO:0007186;GO:0033700;GO:0034361;GO:0034363;GO:0070328;GO:0034366;GO:0006641;GO:0060621;GO:0030234;GO:0070653;GO:0008289;GO:0010916;GO:0042632;GO:0032489;GO:0055102;GO:0034382;GO:0050995;GO:0045833;GO:0019433;GO:0005576;GO:0010989;GO:0010987;GO:0045717;GO:0042157	rno:24207		Apolipoprotein C-III OS=Rattus norvegicus GN=Apoc3 PE=1 SV=1
A0A0G2JV65		0.9555	1.232	1.28938	0.366674	0.000120969	0.0145566	yes	up	GO:0019904	rno:25578		14-3-3 protein zeta/delta OS=Rattus norvegicus GN=Ywhaz PE=1 SV=1
A2VCV7		1.0215	1.024	1.00245	0.00352651	0.966372	0.969056	no	no change	GO:0004252;GO:0005615;GO:0048306;GO:0070062;GO:0016787;GO:0030246;GO:0006956;GO:0005509;GO:0006508;GO:0001867;GO:0006958;GO:0008233;GO:0001855	rno:64459	KOG3627	Mannan-binding lectin serine peptidase 2 OS=Rattus norvegicus GN=Masp2 PE=1 SV=1
M0RAZ1		1.2165	1.044	0.8582	-0.220615	0.163849	0.294277	no	no change	GO:0002377;GO:0005615;GO:0006955			Uncharacterized protein OS=Rattus norvegicus PE=4 SV=2
G3V8Z5		1.1575	0.9315	0.804752	-0.313385	0.0155379	0.0801311	yes	down				Uncharacterized protein OS=Rattus norvegicus PE=1 SV=2
P27139		0.9845	1.1295	1.14728	0.198221	0.0194193	0.0934717	yes	no change	GO:0032849;GO:0038166;GO:0006730;GO:0045177;GO:0030424;GO:0010043;GO:0005902;GO:2001150;GO:0051453;GO:0044070;GO:0030641;GO:0032230;GO:0002009;GO:0045780;GO:0070062;GO:0043209;GO:0016829;GO:0016020;GO:0001822;GO:0004089;GO:0004064;GO:2001225;GO:0015670;GO:0005737;GO:0030316;GO:0071498;GO:0016323;GO:0005886;GO:0043627;GO:0009268;GO:0010033;GO:0005615;GO:0046903;GO:0046872;GO:0042475;GO:0005829;GO:…	rno:54231	KOG0382	Carbonic anhydrase 2 OS=Rattus norvegicus GN=Ca2 PE=1 SV=2
P02454		1.0375	0.9755	0.940241	-0.0888976	0.0108761	0.0740809	yes	no change	GO:0034504;GO:0060346;GO:0005201;GO:0005783;GO:0034505;GO:0038063;GO:0071260;GO:0031012;GO:0032964;GO:0001501;GO:0001503;GO:0060325;GO:0044691;GO:0055093;GO:0001649;GO:0005584;GO:0032355;GO:0005615;GO:0071300;GO:0071356;GO:0001568;GO:0044344;GO:0009612;GO:0042542;GO:0090263;GO:0005576;GO:0002020;GO:0030141;GO:0046872;GO:0007584;GO:0042802;GO:0043589;GO:0048705;GO:0060351;GO:0030335;GO:0048706;GO:…	rno:29393	KOG3544	Collagen alpha-1(I) chain OS=Rattus norvegicus GN=Col1a1 PE=1 SV=5
M0RBK4		1.1475	0.926	0.806972	-0.30941	0.00524259	0.0610508	yes	down	GO:0002377;GO:0005615;GO:0006955			Uncharacterized protein OS=Rattus norvegicus PE=1 SV=2
Q99ME0		0.931	1.1195	1.20247	0.266001	0.0244122	0.10368	yes	up	GO:0042127;GO:0006952;GO:0070098;GO:0005615;GO:0090023;GO:0008009;GO:0002523;GO:0060326;GO:0030220;GO:0005575;GO:0005576;GO:0003674;GO:0006954;GO:0006955;GO:0045236;GO:0032496;GO:0007186;GO:0030168;GO:0006935	rno:246358		CXC chemokine RTCK1 OS=Rattus norvegicus GN=Ppbp PE=1 SV=1
A0A0G2K6T8		1.1045	1.073	0.97148	-0.0417433	0.478662	0.617132	no	no change	GO:0002377;GO:0005615;GO:0006955			Uncharacterized protein OS=Rattus norvegicus GN=Igkv4-57 PE=4 SV=1
Q5M890		0.9835	0.972	0.988307	-0.0169687	0.229471	0.363329	no	no change		rno:304603		Apolipoprotein N OS=Rattus norvegicus GN=Apon PE=1 SV=1
M0R7M5		1.0555	0.8445	0.800095	-0.321757	0.0324968	0.120942	yes	down	GO:0002377;GO:0005615;GO:0006955			Uncharacterized protein OS=Rattus norvegicus GN=LOC100911032 PE=1 SV=2
G3V811		1.027	1.107	1.0779	0.108219	0.194341	0.321821	no	no change	GO:0005737;GO:0018149;GO:0003810;GO:0072378;GO:0007596;GO:0042060;GO:0005576;GO:0072562;GO:0046872	rno:60327		Coagulation factor XIII A chain OS=Rattus norvegicus GN=F13a1 PE=1 SV=1
G3V8D4		0.905	0.9655	1.06685	0.0933585	0.106689	0.233422	no	no change	GO:0042627;GO:0006869;GO:0051006;GO:0003674;GO:0008047;GO:0048261;GO:0043086;GO:0055102;GO:0070062;GO:0032375;GO:0045833;GO:0016004;GO:0010898;GO:0033700;GO:0034361;GO:0034362;GO:0034363;GO:0070328;GO:0006629;GO:0034366;GO:0060230;GO:0008289;GO:0042803;GO:0010916;GO:0043274;GO:0005615;GO:0034382;GO:0042493;GO:0034384;GO:0005575;GO:0010518;GO:0033344;GO:0042953;GO:0060697;GO:0045723	rno:292697		Apolipoprotein C-II (Predicted) OS=Rattus norvegicus GN=Apoc2 PE=1 SV=1
A0A0G2JST3		1.661	1.2975	0.781156	-0.356318	0.0206416	0.0955334	yes	down	GO:0016020;GO:0050728;GO:0018149;GO:0070062;GO:0005634;GO:0045095;GO:0030246;GO:0072562;GO:0005198;GO:0031012;GO:0005882;GO:0001867;GO:0005886;GO:0061436;GO:0001895;GO:0001533;GO:0030280	rno:300250		Keratin, type II cytoskeletal 1 OS=Rattus norvegicus GN=Krt1 PE=1 SV=1
M0R4X3		1.036	0.9185	0.886583	-0.173672	0.0269214	0.110439	yes	no change	GO:0009897;GO:0050853;GO:0045087;GO:0006910;GO:0006911;GO:0042742;GO:0003823;GO:0034987;GO:0042571;GO:0006958;GO:0050871;GO:0072562			Uncharacterized protein OS=Rattus norvegicus PE=1 SV=1
Q5M8B4		0.998	1.029	1.03106	0.0441313	0.56476	0.675093	no	no change	GO:0097367;GO:0001867;GO:0005581	rno:83517	KOG2579	Ficolin (Collagen/fibrinogen domain containing) 1 OS=Rattus norvegicus GN=Fcna PE=1 SV=1
P06765		0.946	1.2065	1.27537	0.350916	0.010462	0.0740543	yes	up	GO:0020005;GO:0070098;GO:0005125;GO:0019221;GO:0008009;GO:0097679;GO:0043950;GO:0010628;GO:0048248;GO:0032760;GO:0032496;GO:0045347;GO:0061844;GO:0005737;GO:0031091;GO:0005615;GO:0090023;GO:0030816;GO:0045918;GO:0051873;GO:0010744;GO:0007186;GO:2001240;GO:0042127;GO:0030595;GO:0006935;GO:0006461;GO:0006952;GO:0006954;GO:0006955;GO:0045236;GO:0008201;GO:0030168;GO:0031982;GO:0043234;GO:0010469;GO:…	rno:360918		Platelet factor 4 OS=Rattus norvegicus GN=Pf4 PE=1 SV=1
F1M1R0		1.063	0.9215	0.866886	-0.206086	0.00467428	0.0581868	yes	no change	GO:0002377;GO:0005615;GO:0006955	rno:690813		Uncharacterized protein OS=Rattus norvegicus PE=1 SV=2
G3V9H9		1.094	1.148	1.04936	0.0695099	0.285254	0.425523	no	no change	GO:0016020;GO:0005615;GO:0009986;GO:0007596;GO:0005578;GO:0007409;GO:0007155;GO:0016021	rno:108348185;rno:25259	KOG0619	Glycoprotein 5, platelet OS=Rattus norvegicus GN=NEWGENE_2724 PE=1 SV=1
P07151		1.015	1.091	1.07488	0.104171	0.225618	0.358802	no	no change	GO:0009897;GO:0005886;GO:1900390;GO:0006826;GO:0055072;GO:0003674;GO:1990712;GO:0048260;GO:0002726;GO:0002474;GO:0032092;GO:0005925;GO:0070062;GO:0045646;GO:0016020;GO:0046686;GO:0042802;GO:0005794;GO:1904440;GO:0019885;GO:0033077;GO:0033216;GO:0042612;GO:0042026;GO:0002481;GO:0006955;GO:0001895;GO:0005615;GO:0071281;GO:0071283;GO:0005829;GO:1904434;GO:0042493;GO:0002376;GO:1900122;GO:1900121;GO:…	rno:24223		Beta-2-microglobulin OS=Rattus norvegicus GN=B2m PE=1 SV=1
P14630		1.0625	1.009	0.949647	-0.0745367	0.234365	0.367852	no	no change	GO:0034375;GO:0034445;GO:0006869;GO:0043691;GO:0003674;GO:0042157;GO:0005615;GO:0005543;GO:0098869;GO:0005576;GO:0005319;GO:0034361;GO:0034362;GO:0034364;GO:0034365;GO:0034366;GO:0016209;GO:0070062;GO:0034380;GO:0034384;GO:0009749;GO:0033344	rno:55939		Apolipoprotein M OS=Rattus norvegicus GN=Apom PE=1 SV=2
F7FMY6		1.046	0.9395	0.898184	-0.154918	0.0148492	0.0776891	yes	no change	GO:0004252;GO:0050728;GO:0005783;GO:0008233;GO:0005794;GO:0005576;GO:0016787;GO:0007596;GO:0050819;GO:0070012;GO:0043066;GO:0001889;GO:0005509;GO:0044537;GO:0006508;GO:1903142;GO:0008236;GO:0030195;GO:0043621;GO:0005615	rno:25268		Protein C, isoform CRA_b OS=Rattus norvegicus GN=Proc PE=1 SV=1
F1M4R1		1.154	1.1145	0.965771	-0.0502466	0.116477	0.244466	no	no change	GO:0009897;GO:0050853;GO:0045087;GO:0006910;GO:0006911;GO:0042742;GO:0003823;GO:0034987;GO:0042571;GO:0006958;GO:0050871;GO:0072562			Uncharacterized protein OS=Rattus norvegicus PE=4 SV=1
P09495		0.873	1.2585	1.44158	0.527652	0.0434354	0.132883	yes	up	GO:0015629;GO:0005925;GO:0001649;GO:0005737;GO:0001725;GO:0002102;GO:0070062;GO:0016020;GO:0003779;GO:0046872;GO:0042802;GO:0042803;GO:0005856;GO:0031941;GO:0006936;GO:0051015;GO:0008307;GO:0005884;GO:0005862;GO:0007015;GO:0030863;GO:0046982	rno:24852	KOG1003	Tropomyosin alpha-4 chain OS=Rattus norvegicus GN=Tpm4 PE=1 SV=3
P06761		1.083	1.0455	0.965374	-0.0508402	0.456622	0.601607	no	no change	GO:0005739;GO:1990090;GO:1903895;GO:0005783;GO:0071480;GO:0035437;GO:0009314;GO:0019899;GO:0005788;GO:0031012;GO:0042220;GO:0035690;GO:0021762;GO:0097501;GO:0016887;GO:0034663;GO:0005925;GO:1901998;GO:0036500;GO:0008180;GO:0005737;GO:0006987;GO:0005793;GO:0006983;GO:0043209;GO:1904313;GO:0005634;GO:0016020;GO:0071353;GO:0051082;GO:0000166;GO:0043066;GO:0005509;GO:0031398;GO:0048471;GO:0043022;GO:…	rno:25617	KOG0101	78 kDa glucose-regulated protein OS=Rattus norvegicus GN=Hspa5 PE=1 SV=1
Q5XIF6		1.0335	1.2635	1.22254	0.289887	0.0543304	0.155661	no	up	GO:0005737;GO:0005856;GO:0007017;GO:0007010;GO:0070062;GO:0019901;GO:0003924;GO:0019899;GO:0000166;GO:0005575;GO:0005200;GO:0003674;GO:0008150;GO:0005874;GO:0015630;GO:0005525	rno:316531	KOG1376	Tubulin alpha-4A chain OS=Rattus norvegicus GN=Tuba4a PE=1 SV=1
M0RC23		1.0775	0.9215	0.85522	-0.225632	0.0388847	0.126463	yes	no change	GO:0002377;GO:0005615;GO:0006955			Uncharacterized protein OS=Rattus norvegicus PE=1 SV=1
P63018		1.009	1.145	1.13479	0.182421	0.0964602	0.223219	no	no change	GO:0061738;GO:0034605;GO:0000082;GO:0030425;GO:0030424;GO:0072562;GO:0010045;GO:0043204;GO:0043209;GO:0016021;GO:0016020;GO:0007519;GO:0005776;GO:0000166;GO:1904592;GO:1903206;GO:1904593;GO:1904764;GO:1990124;GO:0007608;GO:0046034;GO:0014823;GO:0006606;GO:0043531;GO:0031012;GO:0016191;GO:0005829;GO:0000151;GO:0044788;GO:0001917;GO:0001916;GO:0006457;GO:0031072;GO:0010628;GO:0016887;GO:0005925;GO:…	rno:24468;rno:689955	KOG0101	Heat shock cognate 71 kDa protein OS=Rattus norvegicus GN=Hspa8 PE=1 SV=1
A0A0G2K0N6		1.0455	1.0105	0.966523	-0.0491237	0.0557768	0.156088	no	no change	GO:0002377;GO:0005615;GO:0006955			Uncharacterized protein OS=Rattus norvegicus PE=1 SV=1
D3ZQR5		1.0915	0.977	0.895098	-0.159882	0.180106	0.30669	no	no change	GO:0002377;GO:0005615;GO:0006955			Uncharacterized protein OS=Rattus norvegicus PE=1 SV=1
F1M7B3		1.247	0.981	0.786688	-0.346136	0.0258959	0.107453	yes	down	GO:0002377;GO:0005615;GO:0006955			Uncharacterized protein OS=Rattus norvegicus PE=4 SV=2
F1M1Q7		1.109	0.9905	0.893147	-0.16303	0.112123	0.238096	no	no change	GO:0002377;GO:0005615;GO:0006955			Uncharacterized protein OS=Rattus norvegicus PE=4 SV=3
F7EPE0		1.0025	0.995	0.992519	-0.0108338	0.943672	0.954246	no	no change	GO:0048589;GO:0031012;GO:0060736;GO:0001664;GO:0043408;GO:0005615;GO:0005543;GO:0005739;GO:1903206;GO:0071310;GO:0004565;GO:0006665;GO:0042803;GO:0006629;GO:0019216;GO:0043410;GO:0060742;GO:0043231;GO:0005764;GO:0005576;GO:1905573;GO:1905572;GO:0007193;GO:1905577;GO:1905576;GO:1905575;GO:1905574	rno:25524	KOG1340	Prosaposin OS=Rattus norvegicus GN=Psap PE=1 SV=2
Q6P6Q2		1.6095	1.2165	0.755825	-0.403876	0.012045	0.0749698	yes	down	GO:0005737;GO:0016020;GO:0070062;GO:0005634;GO:0045095;GO:0005198;GO:0005882;GO:0003674;GO:0008150;GO:0097110	rno:369017;rno:102551453		Keratin, type II cytoskeletal 5 OS=Rattus norvegicus GN=Krt5 PE=1 SV=1
A0A0G2K4K2		1.059	1.0075	0.951369	-0.0719228	0.0532112	0.154913	no	no change	GO:0002377;GO:0005615;GO:0006955			Uncharacterized protein OS=Rattus norvegicus PE=1 SV=1
F1M663		0.9785	0.903	0.922841	-0.115846	0.510223	0.63955	no	no change	GO:0002377;GO:0005615;GO:0006955			Uncharacterized protein OS=Rattus norvegicus PE=1 SV=2
M0R8G6		1.148	0.911	0.793554	-0.3336	0.0333292	0.120318	yes	down	GO:0002377;GO:0005615;GO:0006955			Uncharacterized protein OS=Rattus norvegicus PE=4 SV=2
D3ZPL2		1.2045	1.14	0.946451	-0.0794006	0.350528	0.506162	no	no change	GO:0002377;GO:0005615;GO:0006955			Uncharacterized protein OS=Rattus norvegicus PE=1 SV=3
D3ZUU6		0.9925	0.998	1.00554	0.00797271	0.894285	0.933054	no	no change	GO:0005737;GO:0005615;GO:0071560;GO:0036143;GO:0010756;GO:0071310;GO:0070062;GO:0030282;GO:0001501;GO:0001652;GO:0001503;GO:0005509;GO:0008201;GO:0005576	rno:100912012	KOG4297	C-type lectin domain family 3, member B OS=Rattus norvegicus GN=Clec3b PE=1 SV=1
F1LZH0		1.0685	0.996	0.932148	-0.101369	0.122275	0.252237	no	no change	GO:0002377;GO:0005615;GO:0006955			Uncharacterized protein OS=Rattus norvegicus GN=LOC100912707 PE=1 SV=2
P21670		1.054	0.979	0.928843	-0.106494	0.144796	0.275112	no	no change	GO:0005737;GO:0016787;GO:0004175;GO:0005839;GO:0051603;GO:0019773;GO:0005634;GO:0000932;GO:0004298;GO:0006511;GO:0006508;GO:0000502;GO:0008233;GO:0005829;GO:0043231;GO:0070062	rno:29671	KOG0178	Proteasome subunit alpha type-4 OS=Rattus norvegicus GN=Psma4 PE=1 SV=1
D4ACR1		1.082	0.9285	0.858133	-0.220727	0.0471305	0.141784	yes	no change	GO:0009897;GO:0050853;GO:0045087;GO:0006910;GO:0006911;GO:0042742;GO:0003823;GO:0034987;GO:0042571;GO:0006958;GO:0050871;GO:0072562			Uncharacterized protein OS=Rattus norvegicus PE=1 SV=2
O35849		1.104	1.0055	0.910779	-0.134827	0.260771	0.397208	no	no change	GO:0030301;GO:0090107;GO:0034375;GO:0006656;GO:0034364;GO:0034372;GO:0070062;GO:0006629;GO:0016746;GO:0006644;GO:0043691;GO:0016740;GO:0005615;GO:0034435;GO:0008374;GO:0042632;GO:0042158;GO:0004607;GO:0046470;GO:0034186;GO:0008203	rno:24530	KOG2369	Lecithin cholesterol acyltransferase OS=Rattus norvegicus GN=Lcat PE=1 SV=1
A0A0H2UHK1		1.1165	1.1045	0.989252	-0.0155898	0.565	0.673152	no	no change	GO:0005581;GO:0045650;GO:0005615;GO:0045087;GO:0072562;GO:0030853;GO:0005576;GO:0006958;GO:0070062	rno:362634		Complement C1q subcomponent subunit C OS=Rattus norvegicus GN=C1qc PE=1 SV=1
P25236		0.993	0.9715	0.978348	-0.0315797	0.757256	0.83091	no	no change	GO:0007626;GO:0008430;GO:0005615;GO:0070062;GO:0010269;GO:0019953;GO:0009791;GO:0005576;GO:0040007;GO:0001887;GO:0007420	rno:29360		Selenoprotein P OS=Rattus norvegicus GN=Selenop PE=1 SV=2
F1LWD0		1.226	1.102	0.898858	-0.153835	0.0641443	0.175425	no	no change	GO:0009897;GO:0050853;GO:0045087;GO:0006910;GO:0006911;GO:0042742;GO:0003823;GO:0034987;GO:0042571;GO:0006958;GO:0050871;GO:0072562			Uncharacterized protein OS=Rattus norvegicus PE=1 SV=2
P62963		0.945	1.126	1.19153	0.252821	0.253676	0.391356	no	no change	GO:0030833;GO:0030036;GO:0050821;GO:0042989;GO:0072562;GO:0045202;GO:0050434;GO:0005925;GO:0005737;GO:0032232;GO:0070064;GO:0070062;GO:0030837;GO:0051497;GO:0051496;GO:0002576;GO:0016020;GO:0005546;GO:0003779;GO:0005576;GO:0043005;GO:0001843;GO:0005856;GO:0051054;GO:0005515;GO:0032781;GO:0008154;GO:0032233;GO:0003785;GO:0000774;GO:0010033;GO:0005615;GO:0010634;GO:0008064;GO:0071363;GO:0005829;GO:…	rno:64303	KOG1755	Profilin-1 OS=Rattus norvegicus GN=Pfn1 PE=1 SV=2
D4ADK9		1.138	1.3765	1.20958	0.274504	0.0350908	0.120646	yes	up	GO:0009897;GO:0050853;GO:0045087;GO:0006910;GO:0006911;GO:0042742;GO:0003823;GO:0034987;GO:0042571;GO:0006958;GO:0050871;GO:0072562			Uncharacterized protein OS=Rattus norvegicus GN=LOC100361105 PE=4 SV=2
F7FMS0		1.1565	1.0455	0.904021	-0.145572	0.0148015	0.0785787	yes	no change	GO:0005737;GO:0004252;GO:0005615;GO:0033601;GO:0005773;GO:1904036;GO:0007566;GO:0046425;GO:0030971;GO:0019899;GO:0030879;GO:0045721;GO:0007283;GO:0010628;GO:0071456;GO:0006508;GO:0060763;GO:0010758;GO:0030317;GO:2000479;GO:0070062			Macrophage-stimulating 1 OS=Rattus norvegicus GN=Mst1 PE=3 SV=1
E9PSU8		1.061	0.9575	0.902451	-0.14808	0.176982	0.304241	no	no change	GO:0002377;GO:0005615;GO:0006955			Uncharacterized protein OS=Rattus norvegicus PE=1 SV=3
Q68FS4		1.163	0.9865	0.848237	-0.23746	0.300927	0.441604	no	no change	GO:0005737;GO:0004177;GO:0046872;GO:0070062;GO:0016787;GO:0019538;GO:0005829;GO:0005802;GO:0030496;GO:0030145;GO:0005739;GO:0005622;GO:0005654;GO:0003674;GO:0008150;GO:0005575;GO:0006508;GO:0008233;GO:0005925;GO:0008235;GO:0005634	rno:289668	KOG2597	Cytosol aminopeptidase OS=Rattus norvegicus GN=Lap3 PE=1 SV=1
D3ZYE2		1.0435	1.045	1.00144	0.00207234	0.932289	0.950724	no	no change		rno:679997		Similar to Ig variable region, light chain OS=Rattus norvegicus GN=RGD1565617 PE=4 SV=3
A0A0G2JXB7		0.887	0.9715	1.09526	0.13128	0.0125398	0.0767265	yes	no change	GO:0009897;GO:0050853;GO:0045087;GO:0006910;GO:0006911;GO:0042742;GO:0003823;GO:0034987;GO:0042571;GO:0006958;GO:0050871;GO:0072562			Uncharacterized protein OS=Rattus norvegicus PE=1 SV=1
P29534		1.118	1.144	1.02326	0.0331669	0.688483	0.784045	no	no change	GO:0009897;GO:0005783;GO:0005794;GO:0060710;GO:0002544;GO:0007160;GO:0005902;GO:0050901;GO:0060326;GO:0010043;GO:0032496;GO:0001666;GO:0045177;GO:0002102;GO:0010212;GO:0070062;GO:0071356;GO:0016021;GO:0016020;GO:0050839;GO:0035584;GO:0071333;GO:0009986;GO:0022614;GO:0005178;GO:0042383;GO:0009308;GO:0007507;GO:0098609;GO:0007584;GO:0008131;GO:0045471;GO:0007159;GO:0060669;GO:0007155;GO:0002526;GO:…	rno:25361		Vascular cell adhesion protein 1 OS=Rattus norvegicus GN=Vcam1 PE=2 SV=1
A0A0G2K2D9		1.1495	1.4175	1.23314	0.302342	0.24411	0.381488	no	up	GO:0009897;GO:0050853;GO:0045087;GO:0006910;GO:0006911;GO:0042742;GO:0003823;GO:0034987;GO:0042571;GO:0006958;GO:0050871;GO:0072562			Uncharacterized protein OS=Rattus norvegicus PE=1 SV=1
D3ZAB3		1.1765	1.08	0.917977	-0.12347	0.0102824	0.0757543	yes	no change	GO:0002377;GO:0005615;GO:0006955			Uncharacterized protein OS=Rattus norvegicus PE=1 SV=3
G3V8K8		1.0185	1.039	1.02013	0.0287497	0.796728	0.861134	no	no change	GO:0004252;GO:0005615;GO:0007596;GO:0005576;GO:0005509;GO:0006508;GO:0030195;GO:0070062	rno:306608	KOG3627	Protein Z, vitamin K-dependent plasma glycoprotein OS=Rattus norvegicus GN=Proz PE=3 SV=4
M0RDF2		1.2015	1.17	0.973783	-0.0383281	0.66468	0.774031	no	no change	GO:0009897;GO:0050853;GO:0045087;GO:0006910;GO:0006911;GO:0042742;GO:0003823;GO:0034987;GO:0042571;GO:0006958;GO:0050871;GO:0072562			Uncharacterized protein OS=Rattus norvegicus PE=1 SV=1
P01883		1.4505	0.917	0.632196	-0.661557	0.0546614	0.155376	no	down	GO:0003823			Ig delta chain C region (Fragment) OS=Rattus norvegicus PE=2 SV=1
D4A8G5		1.067	1.0625	0.995783	-0.00609733	0.909688	0.938278	no	no change	GO:0005178;GO:0001525;GO:0070062;GO:0008283;GO:0005615;GO:0050840;GO:0031012;GO:0002062;GO:0030198;GO:0003674;GO:0007155;GO:0005576;GO:0005802;GO:0005518;GO:0005578;GO:0005604	rno:116487	KOG1437	Transforming growth factor, beta-induced OS=Rattus norvegicus GN=Tgfbi PE=1 SV=2
D4A3D1		1.1555	1.135	0.982259	-0.025825	0.690484	0.783852	no	no change	GO:0009897;GO:0050853;GO:0045087;GO:0006910;GO:0006911;GO:0042742;GO:0003823;GO:0034987;GO:0042571;GO:0006958;GO:0050871;GO:0072562			Uncharacterized protein OS=Rattus norvegicus PE=4 SV=2
P55797		1.0375	1.0205	0.983614	-0.0238352	0.431435	0.583326	no	no change	GO:0005319;GO:0034361;GO:0070328;GO:0005575;GO:0006869;GO:0010890;GO:0005576;GO:0003674;GO:0008150;GO:0034364	rno:680551		Apolipoprotein C-IV OS=Rattus norvegicus GN=Apoc4 PE=2 SV=2
A0A0G2JX36		1.166	0.9535	0.817753	-0.290263	0.0275669	0.111816	yes	down	GO:0002377;GO:0005615;GO:0006955			Uncharacterized protein OS=Rattus norvegicus PE=1 SV=1
F1LZY6		1.0765	0.996	0.925221	-0.112131	0.0935438	0.219281	no	no change	GO:0002377;GO:0005615;GO:0006955			Uncharacterized protein OS=Rattus norvegicus PE=1 SV=2
F1LVL2		1.0085	1.0295	1.02082	0.0297327	0.479854	0.616467	no	no change	GO:0009897;GO:0045404;GO:0016021;GO:0016020;GO:0005887;GO:0070062	rno:499415		Inducible T-cell co-stimulator ligand OS=Rattus norvegicus GN=Icoslg PE=1 SV=3
D3ZAN3		1.0885	1.008	0.926045	-0.110846	0.372981	0.530102	no	no change	GO:0017177;GO:0005975;GO:0070062;GO:0016787;GO:0016020;GO:0030246;GO:0031012;GO:0003824;GO:0003723;GO:0008152;GO:0004553;GO:0016798	rno:293721	KOG1066	Alpha glucosidase 2 alpha neutral subunit (Predicted) OS=Rattus norvegicus GN=Ganab PE=1 SV=1
P05065		1.002	1.099	1.09681	0.133309	0.0809299	0.204306	no	no change	GO:0015629;GO:0051289;GO:0046716;GO:0006941;GO:0003674;GO:0030388;GO:0032496;GO:0001666;GO:0006096;GO:0030018;GO:0005737;GO:0031430;GO:0005615;GO:0070061;GO:0043209;GO:0005634;GO:0016020;GO:0031674;GO:0005739;GO:0002020;GO:0042802;GO:0061827;GO:0030335;GO:0005515;GO:0003824;GO:0008360;GO:0007339;GO:0043627;GO:0009408;GO:0035686;GO:0070062;GO:0005720;GO:0008092;GO:0006000;GO:0035094;GO:0045296;GO:…	rno:24189	KOG1557	Fructose-bisphosphate aldolase A OS=Rattus norvegicus GN=Aldoa PE=1 SV=2
P45592		0.904	1.114	1.2323	0.301355	0.342819	0.497018	no	up	GO:0016363;GO:0030426;GO:0007162;GO:0051894;GO:0097060;GO:0043200;GO:0032232;GO:0042995;GO:0031982;GO:0009615;GO:0016020;GO:0060999;GO:1902951;GO:0044794;GO:0014823;GO:0006606;GO:0031966;GO:0019903;GO:0001755;GO:0030043;GO:0030042;GO:0045792;GO:0005829;GO:0051511;GO:0022604;GO:0061001;GO:0030175;GO:2000814;GO:0005925;GO:0005856;GO:0071356;GO:0071354;GO:1902936;GO:0001842;GO:0043025;GO:0031258;GO:…	rno:29271	KOG1735	Cofilin-1 OS=Rattus norvegicus GN=Cfl1 PE=1 SV=3
A0A0G2JYC4		0.9495	0.9975	1.05055	0.0711488	0.233837	0.368624	no	no change				Uncharacterized protein OS=Rattus norvegicus GN=LOC100361907 PE=1 SV=1
M0R7Q2		1.207	0.985	0.816073	-0.29323	0.0199416	0.0947225	yes	down	GO:0009897;GO:0050853;GO:0045087;GO:0006910;GO:0006911;GO:0042742;GO:0003823;GO:0034987;GO:0042571;GO:0006958;GO:0050871;GO:0072562			Uncharacterized protein OS=Rattus norvegicus PE=1 SV=2
A0A0G2K458		0.9325	0.815	0.873995	-0.194304	0.0363915	0.122779	yes	no change	GO:0002377;GO:0005615;GO:0006955			Uncharacterized protein OS=Rattus norvegicus PE=4 SV=1
D3ZQU7		1.291	1.095	0.84818	-0.237558	0.409177	0.568127	no	no change	GO:0005737;GO:0005575;GO:0042730;GO:0006469;GO:0046426;GO:0000902;GO:0070062;GO:0016021;GO:0007596;GO:0004860;GO:0031362;GO:0003674;GO:0005886;GO:0007155;GO:0007599;GO:0016020;GO:0009986;GO:0070527;GO:0019221	rno:691992	KOG0619	Glycoprotein Ib platelet alpha subunit OS=Rattus norvegicus GN=Gp1ba PE=1 SV=1
A0A0G2K7I1		0.9615	1.078	1.12116	0.164998	0.00838494	0.0756741	yes	no change	GO:0002377;GO:0005615;GO:0006955			Uncharacterized protein OS=Rattus norvegicus PE=1 SV=1
A0A0G2K828		1.1225	0.888	0.791091	-0.338084	4.09138e-05	0.0147699	yes	down	GO:0009897;GO:0050853;GO:0045087;GO:0006910;GO:0006911;GO:0042742;GO:0003823;GO:0034987;GO:0042571;GO:0006958;GO:0050871;GO:0072562			Uncharacterized protein OS=Rattus norvegicus PE=4 SV=1
D3ZFF8		1.146	1.1335	0.989092	-0.0158227	0.108846	0.23529	no	no change	GO:0009897;GO:0050853;GO:0045087;GO:0006910;GO:0006911;GO:0042742;GO:0003823;GO:0034987;GO:0042571;GO:0006958;GO:0050871;GO:0072562			Uncharacterized protein OS=Rattus norvegicus PE=1 SV=2
P15473		0.961	0.996	1.03642	0.0516093	0.0728274	0.187791	no	no change	GO:0043568;GO:0014912;GO:0061771;GO:0010666;GO:0032868;GO:0032496;GO:0001666;GO:0001649;GO:0043567;GO:0031091;GO:0005615;GO:0005634;GO:0044342;GO:1904017;GO:0019838;GO:0070062;GO:0043065;GO:0045663;GO:0005520;GO:0001968;GO:0008285;GO:0006468;GO:0048662;GO:0005515;GO:0071392;GO:2000844;GO:0043410;GO:0001558;GO:0042568;GO:0042567;GO:0007568;GO:1902512;GO:0043666;GO:0005720;GO:0010906;GO:0031994;GO:…	rno:24484		Insulin-like growth factor-binding protein 3 OS=Rattus norvegicus GN=Igfbp3 PE=1 SV=2
A0A0G2JY98		1.145	1.0195	0.890393	-0.167486	0.13029	0.261303	no	no change	GO:0002377;GO:0005615;GO:0006955			Uncharacterized protein OS=Rattus norvegicus PE=1 SV=1
P19939		0.8965	0.9695	1.08143	0.112937	0.0239735	0.105542	yes	no change	GO:0034447;GO:0006869;GO:0051005;GO:0004859;GO:0042157;GO:0010900;GO:0048261;GO:0055102;GO:0070062;GO:0032375;GO:0005576;GO:0005504;GO:0033700;GO:0034361;GO:0034364;GO:0006641;GO:0034369;GO:0010916;GO:0008203;GO:0032368;GO:0034382;GO:0050995;GO:0045833;GO:0033344;GO:0003674;GO:0045717	rno:25292;rno:108348160		Apolipoprotein C-I OS=Rattus norvegicus GN=Apoc1 PE=3 SV=1
Q5I0D7		1.173	1.071	0.913043	-0.131245	0.04485	0.136058	yes	no change	GO:0004177;GO:0070062;GO:0016787;GO:0016805;GO:0030145;GO:0030574;GO:0102009;GO:0006508;GO:0008233;GO:0046872;GO:0008237	rno:292808	KOG2737	Xaa-Pro dipeptidase OS=Rattus norvegicus GN=Pepd PE=2 SV=1
B0BNN3		1.0315	1.041	1.00921	0.0132262	0.839392	0.888623	no	no change	GO:0005737;GO:0046872;GO:0070062;GO:0006730;GO:0008270;GO:0016836;GO:0004089;GO:0004064;GO:0016829	rno:310218	KOG0382	Carbonic anhydrase 1 OS=Rattus norvegicus GN=Ca1 PE=1 SV=1
P02680		0.944	1.194	1.26483	0.338944	0.0554666	0.156433	no	up	GO:1902042;GO:0009897;GO:0045907;GO:0007599;GO:0034116;GO:0007596;GO:0007160;GO:0045921;GO:0007165;GO:0034622;GO:0005737;GO:0031091;GO:0005615;GO:0036345;GO:0071354;GO:0031639;GO:0072562;GO:0005198;GO:0046872;GO:0090331;GO:0042803;GO:0009306;GO:0009986;GO:0042730;GO:2000352;GO:0051592;GO:0090277;GO:0005938;GO:0050839;GO:0030168;GO:0070062;GO:0051258;GO:0030674;GO:0050714;GO:0071347;GO:0005577;GO:…	rno:24367	KOG2579	Fibrinogen gamma chain OS=Rattus norvegicus GN=Fgg PE=1 SV=3
Q6AYS3		1.045	1.091	1.04402	0.0621482	0.178309	0.30507	no	no change	GO:0051603;GO:0005654;GO:0016020;GO:0043231;GO:0008150;GO:0070062;GO:0016787;GO:0004180;GO:1904715;GO:0004185;GO:0005575;GO:0005765;GO:0003674;GO:0005739;GO:0005515;GO:0006508;GO:0008233;GO:0031647		KOG1282	Carboxypeptidase OS=Rattus norvegicus GN=Ctsa PE=1 SV=1
F1M5X4		0.9995	1.0185	1.01901	0.0271675	0.727625	0.810718	no	no change	GO:0009897;GO:0050853;GO:0045087;GO:0006910;GO:0006911;GO:0042742;GO:0003823;GO:0034987;GO:0042571;GO:0006958;GO:0050871;GO:0072562			Uncharacterized protein OS=Rattus norvegicus PE=1 SV=1
F8WFZ5		1.058	1.0735	1.01465	0.0209826	0.875351	0.91861	no	no change	GO:0000187;GO:0008284;GO:0032148;GO:2001237;GO:0035630;GO:0014911;GO:0043568;GO:0070886;GO:0046579;GO:0014834;GO:0050821;GO:0042567;GO:0010628;GO:0048009;GO:0048661;GO:0046326;GO:0043388;GO:0035867;GO:0045669;GO:0051450;GO:0005615;GO:0010560;GO:0060283;GO:0034392;GO:0043410;GO:0042531;GO:0043066;GO:1905460;GO:0050679;GO:0045740;GO:0048146;GO:0045840;GO:0045725;GO:0010469;GO:0010468;GO:0033160;GO:…	rno:24482		Insulin-like growth factor 1, isoform CRA_b OS=Rattus norvegicus GN=Igf1 PE=1 SV=2
A0A140TAI2		1.162	1.061	0.913081	-0.131185	0.25673	0.39271	no	no change	GO:0016811;GO:0006807	rno:306262		Biotinidase OS=Rattus norvegicus GN=Btd PE=1 SV=1
Q08420		1.013	0.92	0.908193	-0.138928	0.363864	0.521249	no	no change	GO:0005737;GO:0098869;GO:0005507;GO:0016209;GO:0070062;GO:0046872;GO:0005634;GO:0000303;GO:0031012;GO:0006801;GO:0019430;GO:0005576;GO:0008270;GO:0046688;GO:0004784;GO:0016491;GO:0001666;GO:0006979;GO:0055114;GO:0005615	rno:25352	KOG0441	Extracellular superoxide dismutase [Cu-Zn] OS=Rattus norvegicus GN=Sod3 PE=1 SV=2
P04917		1.0415	1.0625	1.02016	0.0288	0.679976	0.776808	no	no change	GO:0008626;GO:0005794;GO:0050710;GO:0005615;GO:0006915;GO:0042629;GO:0000139;GO:0033382;GO:0042588;GO:0005576;GO:0008150;GO:0033368;GO:0031214;GO:0016485;GO:0033364;GO:0030502;GO:0005518;GO:0033373;GO:0033371	rno:56782		Serglycin OS=Rattus norvegicus GN=Srgn PE=1 SV=1
A0A140UHW8		1.0445	1.0125	0.969363	-0.0448906	0.546771	0.6691	no	no change	GO:0001867;GO:0005581;GO:0005537	rno:100911854;rno:64668	KOG4297	Mannose-binding protein C OS=Rattus norvegicus GN=Mbl2 PE=1 SV=1
P14841		1.019	0.9995	0.980864	-0.0278756	0.591505	0.695549	no	no change	GO:0005783;GO:0060009;GO:0048678;GO:0008584;GO:0042747;GO:0034103;GO:0001666;GO:0014070;GO:0005737;GO:0032355;GO:0042995;GO:0001540;GO:0070062;GO:0007431;GO:2000117;GO:0097435;GO:0009636;GO:0043067;GO:0010466;GO:0005615;GO:0002020;GO:0030424;GO:0048471;GO:0043025;GO:0042802;GO:0008284;GO:0006915;GO:0004866;GO:0045740;GO:0060548;GO:0070301;GO:0031965;GO:0031982;GO:0006952;GO:0001775;GO:0001654;GO:…	rno:25307		Cystatin-C OS=Rattus norvegicus GN=Cst3 PE=1 SV=2
P60901		1.071	1.0125	0.945378	-0.0810366	0.493212	0.62915	no	no change	GO:0004175;GO:0019773;GO:0030016;GO:0030017;GO:0008233;GO:0005844;GO:0005737;GO:0070062;GO:0005634;GO:0007519;GO:0005654;GO:0006508;GO:0016363;GO:0016787;GO:0051603;GO:0051059;GO:0000502;GO:0005839;GO:0051092;GO:0005829;GO:0000932;GO:0004298;GO:0006511;GO:0003723	rno:29673	KOG0182	Proteasome subunit alpha type-6 OS=Rattus norvegicus GN=Psma6 PE=1 SV=1
M0R936		1.124	0.8165	0.726423	-0.461117	0.0222699	0.0992523	yes	down	GO:0002377;GO:0005615;GO:0006955			Uncharacterized protein OS=Rattus norvegicus PE=4 SV=2
M0RAB8		1.0605	0.87	0.820368	-0.285657	0.0181293	0.0908982	yes	down	GO:0002377;GO:0005615;GO:0006955			Uncharacterized protein OS=Rattus norvegicus PE=4 SV=2
Q4FZU2		1.339	1.1655	0.870426	-0.200207	0.156122	0.286092	no	no change	GO:0002009;GO:0005882;GO:0045095;GO:0042060;GO:0005198	rno:683313		Keratin, type II cytoskeletal 6A OS=Rattus norvegicus GN=Krt6a PE=1 SV=1
D3ZJF8		1.5565	1.144	0.734982	-0.444219	0.101149	0.226799	no	down	GO:0005578;GO:0070062	rno:100303643		Fc fragment of IgG-binding protein OS=Rattus norvegicus GN=Fcgbp PE=1 SV=3
O55004		1.066	1.055	0.989681	-0.0149644	0.898827	0.935091	no	no change	GO:0009267;GO:0016787;GO:0090501;GO:0005615;GO:0004518;GO:0004519;GO:0004540;GO:0090305;GO:0005576;GO:0003676;GO:0070062	rno:56759		Ribonuclease 4 OS=Rattus norvegicus GN=Rnase4 PE=1 SV=1
D3ZBB2		1.1105	0.9505	0.855921	-0.224451	0.282742	0.423526	no	no change	GO:0002377;GO:0005615;GO:0006955			Uncharacterized protein OS=Rattus norvegicus PE=1 SV=3
A0A0G2JSH9		0.9765	1.095	1.12135	0.165239	0.173584	0.302723	no	no change	GO:0034599;GO:0070062;GO:0016209;GO:0005623;GO:0051920;GO:0019430;GO:0008379;GO:0045454;GO:0042981;GO:0006979;GO:0055114;GO:0016491	rno:29338		Peroxiredoxin-2 OS=Rattus norvegicus GN=Prdx2 PE=1 SV=1
F1LWS4		0.932	1.0295	1.10461	0.143542	0.255546	0.392562	no	no change				Uncharacterized protein OS=Rattus norvegicus PE=1 SV=3
P14423		1.1075	1.183	1.06817	0.0951434	0.134112	0.266014	no	no change	GO:0005543;GO:0005783;GO:0047498;GO:0005615;GO:0016020;GO:0016042;GO:0005509;GO:0048471;GO:0046872;GO:0016787;GO:0006644;GO:0006629;GO:0030141;GO:0005886;GO:0070062;GO:0050482;GO:0005576;GO:0102567;GO:0102568;GO:0004623;GO:0070374;GO:0046473	rno:29692	KOG4087	Phospholipase A2, membrane associated OS=Rattus norvegicus GN=Pla2g2a PE=1 SV=2
E9PSQ1		1.1285	1.0405	0.92202	-0.117129	0.175696	0.304934	no	no change	GO:0043169;GO:0005975;GO:0005615;GO:0016787;GO:0016160;GO:0016798;GO:0003824;GO:0004556;GO:0008152;GO:0103025;GO:0070062	rno:24203	KOG2212	Alpha-amylase OS=Rattus norvegicus GN=Amy1a PE=1 SV=3
P00884		1.0385	0.9	0.866635	-0.206504	0.204007	0.33174	no	no change	GO:0051384;GO:0042493;GO:0061609;GO:0032869;GO:0001889;GO:0042594;GO:0010043;GO:0006096;GO:0014070;GO:0005737;GO:0043200;GO:0070062;GO:0070061;GO:0005634;GO:0030388;GO:0005815;GO:0006116;GO:0070741;GO:0046688;GO:0032781;GO:0048471;GO:0042802;GO:0005856;GO:0034451;GO:0051117;GO:0031668;GO:0003824;GO:0031210;GO:0005886;GO:0043434;GO:0009750;GO:0070072;GO:0030868;GO:0009743;GO:0008092;GO:0005829;GO:…	rno:24190	KOG1557	Fructose-bisphosphate aldolase B OS=Rattus norvegicus GN=Aldob PE=1 SV=2
P04642		0.957	1.32	1.37931	0.463947	0.104631	0.231729	no	up	GO:0019674;GO:0048569;GO:0051287;GO:0019752;GO:0021762;GO:0001666;GO:0014070;GO:0016491;GO:0005737;GO:0070062;GO:0005634;GO:0016020;GO:0005739;GO:0043065;GO:0042802;GO:0005515;GO:0007584;GO:0019661;GO:0019900;GO:0051591;GO:0043627;GO:0035686;GO:0055114;GO:0031668;GO:0005975;GO:0016616;GO:0042542;GO:0003824;GO:0042493;GO:0006089;GO:0045296;GO:0009749;GO:0004457;GO:0004459;GO:0005829	rno:24533	KOG1495	L-lactate dehydrogenase A chain OS=Rattus norvegicus GN=Ldha PE=1 SV=1
P10111		0.97	1.209	1.24639	0.317758	0.0415971	0.13289	yes	up	GO:0006457;GO:0032515;GO:0005925;GO:0005737;GO:0000413;GO:0005615;GO:0043209;GO:0005634;GO:0016020;GO:0045070;GO:0003755;GO:0030182;GO:0031982;GO:0070062;GO:0034389;GO:0016853;GO:0050714;GO:0045069;GO:0005576;GO:0003723;GO:0016018;GO:0005829	rno:100360977;rno:25518	KOG0865	Peptidyl-prolyl cis-trans isomerase A OS=Rattus norvegicus GN=Ppia PE=1 SV=2
D3ZEP5		1.1365	1.036	0.911571	-0.133574	0.182758	0.308297	no	no change	GO:0002377;GO:0005615;GO:0006955			Uncharacterized protein OS=Rattus norvegicus PE=1 SV=3
P47820		1.0965	1.203	1.09713	0.133731	0.509351	0.640682	no	no change	GO:0008584;GO:0008270;GO:0050729;GO:0031982;GO:0097066;GO:0010608;GO:0016021;GO:0016020;GO:0001822;GO:0071333;GO:0046872;GO:0031100;GO:0008240;GO:0008241;GO:0061098;GO:0007283;GO:0042755;GO:0031711;GO:0003084;GO:0031667;GO:0003081;GO:0060047;GO:0009897;GO:0060177;GO:0010629;GO:0046325;GO:0042310;GO:0032496;GO:0032091;GO:0032092;GO:0001666;GO:0003779;GO:0019233;GO:0016787;GO:0042447;GO:0007420;GO:…	rno:24310;rno:102556346	KOG3690	Angiotensin-converting enzyme OS=Rattus norvegicus GN=Ace PE=1 SV=1
F1M5L5		1.1905	1.004	0.843343	-0.245808	0.0243054	0.105714	yes	no change	GO:0002377;GO:0005615;GO:0006955			Uncharacterized protein OS=Rattus norvegicus PE=1 SV=2
M0R5R0		1.046	0.964	0.921606	-0.117778	0.011833	0.0749424	yes	no change	GO:0070062;GO:0072562;GO:0005576;GO:0005509;GO:0030195;GO:0005615	rno:81750		Protein S (Alpha), isoform CRA_b OS=Rattus norvegicus GN=Pros1 PE=1 SV=1
D3ZAF5		1.073	1.0235	0.953868	-0.068139	0.46798	0.612105	no	no change	GO:0014911;GO:1904209;GO:0031594;GO:0003674;GO:0001666;GO:0005737;GO:0003073;GO:0032355;GO:0005615;GO:0071356;GO:1900025;GO:0044344;GO:0009612;GO:0046872;GO:1990523;GO:1990138;GO:0009888;GO:0042060;GO:0008593;GO:0007155;GO:0031012;GO:0008201;GO:0005802;GO:0001953;GO:0071560;GO:0030198;GO:0071307;GO:0014850;GO:0005578	rno:361945	KOG1437	Periostin OS=Rattus norvegicus GN=Postn PE=1 SV=1
F1M7I8		1.24	1.0065	0.811694	-0.300993	0.0304169	0.11438	yes	down	GO:0002377;GO:0005615;GO:0006955			Similar to Ig variable region, light chain OS=Rattus norvegicus GN=RGD1565617 PE=4 SV=2
Q6P9V6		0.9405	0.935	0.994152	-0.00846158	0.906181	0.93734	no	no change	GO:0005737;GO:0016787;GO:0004175;GO:0070062;GO:0006508;GO:0043161;GO:0005829;GO:0051603;GO:0004298;GO:0006511;GO:0019773;GO:0000502;GO:0008233;GO:0005634;GO:0005839	rno:29672	KOG0176	Proteasome subunit alpha type OS=Rattus norvegicus GN=Psma5 PE=1 SV=1
F1LWD1		1.1825	0.9885	0.835941	-0.258527	0.435963	0.587249	no	no change	GO:0009897;GO:0050853;GO:0045087;GO:0006910;GO:0006911;GO:0042742;GO:0003823;GO:0034987;GO:0042571;GO:0006958;GO:0050871;GO:0072562			Uncharacterized protein OS=Rattus norvegicus GN=LOC100359978 PE=1 SV=3
Q10758		1.5595	1.239	0.794485	-0.331907	0.206928	0.333486	no	down	GO:0033209;GO:0097191;GO:0071944;GO:0030018;GO:0005737;GO:0045111;GO:0070062;GO:0005634;GO:0005198;GO:0005654;GO:0032403;GO:0016363;GO:0097284;GO:0045095;GO:0042383;GO:0060706;GO:0016327;GO:0005882;GO:0045214;GO:0005911;GO:0051599;GO:0051707;GO:0016010;GO:0097110;GO:0005515;GO:0043034	rno:25626		Keratin, type II cytoskeletal 8 OS=Rattus norvegicus GN=Krt8 PE=1 SV=3
A0A0G2JZS9		1.1675	1.202	1.02955	0.0420143	0.0821189	0.205867	no	no change	GO:0002377;GO:0005615;GO:0006955			Uncharacterized protein OS=Rattus norvegicus PE=1 SV=1
D3ZWC1		1.0555	1.034	0.979631	-0.0296904	0.744025	0.821385	no	no change	GO:0002377;GO:0005615;GO:0006955			Uncharacterized protein OS=Rattus norvegicus PE=4 SV=2
B2GVB9		1.0545	1.167	1.10669	0.146245	0.0659557	0.177687	no	no change	GO:0005178;GO:0030335;GO:0002102;GO:0070062;GO:0034446;GO:0007229;GO:0016020;GO:0070527;GO:0005575;GO:0003674;GO:0008150;GO:0007159;GO:0033622;GO:0033632	rno:309186	KOG3727	Fermitin family member 3 OS=Rattus norvegicus GN=Fermt3 PE=1 SV=1
A0A0G2JW29		1.1355	1.0715	0.943637	-0.0836959	0.593608	0.695755	no	no change	GO:0005794;GO:0005783;GO:0006491;GO:0016787;GO:0016021;GO:0016020;GO:0005793;GO:0016798;GO:0000139;GO:0003824;GO:0004571;GO:0005509;GO:0008152;GO:0005829;GO:0070062	rno:294410		alpha-1,2-Mannosidase OS=Rattus norvegicus GN=Man1a1 PE=1 SV=1
D3ZZ08		0.9765	0.9965	1.02048	0.0292498	0.584862	0.689984	no	no change	GO:0002377;GO:0005615;GO:0006955			Uncharacterized protein OS=Rattus norvegicus PE=1 SV=2
A0A0G2K639		1.0015	0.9215	0.92012	-0.120106	0.0209626	0.0945936	yes	no change	GO:0043235;GO:0055038;GO:0002415;GO:0005154;GO:0001580;GO:0016021;GO:0016020;GO:0005576;GO:0007173;GO:0005886;GO:0030133;GO:0001792;GO:0038093;GO:0043113;GO:0005615	rno:25046		Polymeric immunoglobulin receptor OS=Rattus norvegicus GN=Pigr PE=1 SV=1
Q9JKB7		1.025	0.9955	0.97122	-0.0421307	0.292944	0.431644	no	no change	GO:0016787;GO:0070062;GO:0016810;GO:0008892;GO:0008270;GO:0006147	rno:83585	KOG3968	Guanine deaminase OS=Rattus norvegicus GN=Gda PE=1 SV=1
A0A0G2K332		1.215	0.7525	0.619342	-0.691193	0.00927192	0.0743814	yes	down	GO:0002377;GO:0005615;GO:0006955			Uncharacterized protein OS=Rattus norvegicus PE=1 SV=1
F1M8H8		1.0585	0.943	0.890883	-0.166692	0.0133159	0.0763024	yes	no change	GO:0004252;GO:0016787;GO:0005576;GO:0005509;GO:1904975;GO:0006508;GO:0008233;GO:0008236	rno:292126	KOG1217;KOG3627	Hyaluronan-binding protein 2 OS=Rattus norvegicus GN=Habp2 PE=1 SV=1
Q08163		0.9625	1.084	1.12623	0.171506	0.4705	0.610973	no	no change	GO:0005737;GO:0005575;GO:0008179;GO:0007010;GO:0000902;GO:0016020;GO:0006898;GO:0070062;GO:0030036;GO:0030864;GO:0003779;GO:0045761;GO:0007163;GO:0003674;GO:0007165;GO:0005886;GO:0008150;GO:0001667;GO:0005925;GO:0008154;GO:0005615	rno:64185	KOG2675	Adenylyl cyclase-associated protein 1 OS=Rattus norvegicus GN=Cap1 PE=1 SV=3
Q6IG02		2.3955	1.177	0.491338	-1.02521	0.47418	0.613545	no	down	GO:0043616;GO:0016020;GO:0018149;GO:0005615;GO:0032980;GO:0008092;GO:0031424;GO:0070062;GO:0005634;GO:0045095;GO:0003334;GO:0005198;GO:0005575;GO:0005882;GO:0003674;GO:0045109;GO:0008150;GO:0008544;GO:0051546;GO:0001533;GO:0030280	rno:406228		Keratin, type II cytoskeletal 2 epidermal OS=Rattus norvegicus GN=Krt2 PE=3 SV=1
M0R4Z4		1.333	1.1435	0.857839	-0.22122	0.130265	0.262713	no	no change	GO:0002377;GO:0005615;GO:0006955			Uncharacterized protein OS=Rattus norvegicus PE=1 SV=2
A0A0G2K0W9		1.106	0.9275	0.838608	-0.253932	0.16892	0.298922	no	no change	GO:0004175;GO:0090263;GO:0019773;GO:0038061;GO:0033209;GO:0051437;GO:0002479;GO:0061418;GO:0000209;GO:0005737;GO:0051436;GO:0070062;GO:0043488;GO:0043161;GO:0005634;GO:0000165;GO:0005654;GO:1902036;GO:0098794;GO:0006508;GO:0016579;GO:0042802;GO:0002223;GO:0090090;GO:0016787;GO:0050852;GO:0043687;GO:0031146;GO:0031145;GO:0060071;GO:0010972;GO:0000502;GO:0055085;GO:0005839;GO:0051603;GO:0038095;GO:…	rno:29674		Proteasome subunit alpha type OS=Rattus norvegicus GN=Psma7 PE=1 SV=1
M0RD98		1.0605	1.0225	0.964168	-0.0526438	0.548163	0.666286	no	no change	GO:0002377;GO:0005615;GO:0006955			Uncharacterized protein OS=Rattus norvegicus PE=4 SV=2
A0A0G2KAN1		1.022	0.946	0.925636	-0.111483	0.518195	0.645064	no	no change	GO:0005201;GO:0005581;GO:0097067;GO:0071300;GO:0071310;GO:0030198;GO:0071873;GO:0046872;GO:0005578;GO:0005576	rno:84352;rno:103689932		Collagen alpha-2(I) chain OS=Rattus norvegicus GN=NEWGENE_621351 PE=1 SV=1
D4A3E0		1.062	1.17	1.10169	0.139725	0.0345591	0.121125	yes	no change	GO:0007596;GO:0005509;GO:0031012	rno:500152		Multimerin 1 OS=Rattus norvegicus GN=Mmrn1 PE=4 SV=1
F1LWW1		1.0145	1.181	1.16412	0.21924	0.373257	0.528415	no	no change	GO:0002377;GO:0005615;GO:0006955			Uncharacterized protein OS=Rattus norvegicus PE=1 SV=3
A0A0G2JUY3		0.9815	1.3955	1.4218	0.507722	0.0127875	0.075677	yes	up	GO:0002377;GO:0005615;GO:0006955			Uncharacterized protein OS=Rattus norvegicus PE=4 SV=1
Q5M8C6		1.012	1.071	1.0583	0.0817492	0.142945	0.274485	no	no change	GO:0035634;GO:0010906;GO:0005576;GO:0060612;GO:0008203;GO:0070062	rno:246186	KOG2579	Fibrinogen-like protein 1 OS=Rattus norvegicus GN=Fgl1 PE=2 SV=1
P00762		1.215	0.8515	0.700823	-0.512878	0.0503367	0.147736	no	down	GO:0004252;GO:0005615;GO:0016787;GO:0007586;GO:0070062;GO:0007584;GO:0035094;GO:0031000;GO:0005576;GO:0072562;GO:0006508;GO:0008233;GO:0046872;GO:0010033;GO:0008236	rno:24691	KOG3627	Anionic trypsin-1 OS=Rattus norvegicus GN=Prss1 PE=1 SV=1
A0A0G2K5X3		1.016	1.0905	1.07333	0.102089	0.416413	0.571578	no	no change	GO:0002377;GO:0005615;GO:0006955			Uncharacterized protein OS=Rattus norvegicus PE=4 SV=1
P18420		1.1285	0.9775	0.866194	-0.207238	0.271932	0.409031	no	no change	GO:0005737;GO:0002862;GO:0004175;GO:0070062;GO:0006508;GO:0005813;GO:0005829;GO:0005654;GO:0004298;GO:0002376;GO:0016787;GO:0006511;GO:0051603;GO:0019773;GO:0000502;GO:0008233;GO:0005634;GO:0001530;GO:0005839	rno:29668	KOG0863	Proteasome subunit alpha type-1 OS=Rattus norvegicus GN=Psma1 PE=1 SV=2
Q68FR2		0.96	1.219	1.26979	0.344592	0.164199	0.293444	no	up	GO:0005737;GO:0016020;GO:0071800;GO:0002102;GO:0005543;GO:0006911;GO:0097320;GO:0005938;GO:0005886;GO:0060326;GO:0042995;GO:0030054;GO:0001891	rno:366988		Bridging integrator 2 OS=Rattus norvegicus GN=Bin2 PE=1 SV=1
A0A0G2JWX0		1.19	0.8185	0.687815	-0.539907	0.0335045	0.119754	yes	down	GO:0002377;GO:0005615;GO:0006955			Uncharacterized protein OS=Rattus norvegicus PE=1 SV=1
F1LRA5		1.1535	1.0575	0.916775	-0.12536	0.184947	0.310538	no	no change	GO:0042127;GO:0005615;GO:0045409;GO:0005044;GO:0006898;GO:0030247;GO:0031012;GO:0006955;GO:0071425		KOG1565	Proteoglycan 4 OS=Rattus norvegicus GN=Prg4 PE=1 SV=2
P40112		1.1245	1.0025	0.891507	-0.165681	0.148849	0.279867	no	no change	GO:0004175;GO:0090263;GO:0002479;GO:0038061;GO:0033209;GO:0019774;GO:0051437;GO:0051436;GO:0061418;GO:0000209;GO:0005737;GO:0005839;GO:0043488;GO:0043161;GO:0005634;GO:0000165;GO:0005654;GO:1902036;GO:0006508;GO:0016579;GO:0002223;GO:0090090;GO:0016787;GO:0050852;GO:0043687;GO:0031146;GO:0031145;GO:0060071;GO:0010972;GO:0030163;GO:0000502;GO:0055085;GO:0070062;GO:0051603;GO:0038095;GO:0005829;GO:…	rno:29676	KOG0180	Proteasome subunit beta type-3 OS=Rattus norvegicus GN=Psmb3 PE=1 SV=1
P13596		1.14	1.1305	0.991667	-0.0120728	0.899202	0.932793	no	no change	GO:0009897;GO:0016338;GO:0071241;GO:0007611;GO:0060045;GO:0007166;GO:0031175;GO:0007411;GO:0007413;GO:0070062;GO:0014012;GO:0051930;GO:0016021;GO:0016020;GO:0001928;GO:0071219;GO:0034109;GO:0030424;GO:0043025;GO:0009986;GO:0042802;GO:0021794;GO:0048666;GO:0010288;GO:0031100;GO:0060548;GO:0014823;GO:0030426;GO:0019902;GO:0007155;GO:0005911;GO:0030275;GO:0042220;GO:0005886;GO:0010035;GO:0008201;GO:…	rno:24586		Neural cell adhesion molecule 1 OS=Rattus norvegicus GN=Ncam1 PE=1 SV=1
M0RBP7		1.0395	1.26	1.21212	0.277534	0.0058966	0.062608	yes	up	GO:0002377;GO:0005615;GO:0006955			Uncharacterized protein OS=Rattus norvegicus PE=4 SV=1
D3ZMS7		1.1765	1.0055	0.854654	-0.226588	0.135592	0.267478	no	no change	GO:0002377;GO:0005615;GO:0006955			Uncharacterized protein OS=Rattus norvegicus PE=1 SV=3
M0R5J4		1.172	1.2225	1.04309	0.0608619	0.53716	0.661825	no	no change	GO:0000015;GO:0046872;GO:0000287;GO:0004634;GO:0006096	rno:24333	KOG2670	Uncharacterized protein OS=Rattus norvegicus PE=3 SV=1
P18422		1.324	1.013	0.765106	-0.386269	0.170555	0.298885	no	down	GO:0005737;GO:0016787;GO:0004175;GO:0070062;GO:0051603;GO:0052548;GO:0019773;GO:0005634;GO:0004298;GO:0006511;GO:0045202;GO:0006508;GO:0000502;GO:0008233;GO:0005839	rno:29670;rno:408248	KOG0184	Proteasome subunit alpha type-3 OS=Rattus norvegicus GN=Psma3 PE=1 SV=3
M0R5A0		1.029	1.0535	1.02381	0.0339473	0.709213	0.800081	no	no change	GO:0009897;GO:0050853;GO:0045087;GO:0006910;GO:0006911;GO:0042742;GO:0003823;GO:0034987;GO:0042571;GO:0006958;GO:0050871;GO:0072562			Uncharacterized protein OS=Rattus norvegicus PE=4 SV=1
F1LTY5		1.252	0.8835	0.705671	-0.502933	0.0134664	0.0759591	yes	down	GO:0070062;GO:0072562			Uncharacterized protein OS=Rattus norvegicus GN=LOC100361052 PE=1 SV=3
Q5XI73		0.9245	1.0725	1.16009	0.214232	0.448594	0.597573	no	no change	GO:0043547;GO:2000249;GO:0071260;GO:0017048;GO:0035023;GO:0032880;GO:0005737;GO:0005615;GO:0005634;GO:0016020;GO:0005504;GO:0051879;GO:0030336;GO:0050790;GO:0005096;GO:0005094;GO:0019901;GO:0008360;GO:0001772;GO:0007266;GO:0070062;GO:0071407;GO:0005829;GO:0071526;GO:0071461;GO:0005515	rno:360678	KOG3205	Rho GDP-dissociation inhibitor 1 OS=Rattus norvegicus GN=Arhgdia PE=1 SV=1
D4ACA7		1.014	1.0445	1.03008	0.0427548	0.715174	0.799312	no	no change	GO:2000249;GO:0007169;GO:0019221;GO:0016310;GO:0019955;GO:0006468;GO:0018108;GO:0004672;GO:0007411;GO:0071902;GO:0046777;GO:0038145;GO:0036006;GO:0045217;GO:0004713;GO:0016021;GO:0016020;GO:0042531;GO:0000166;GO:0005654;GO:0004714;GO:0043066;GO:1990682;GO:0005886;GO:0021879;GO:0061098;GO:0009986;GO:0005524;GO:0042803;GO:0008284;GO:0008285;GO:0030335;GO:0016301;GO:0008283;GO:0090197;GO:0030316;GO:…	rno:307403	KOG0200	Macrophage colony-stimulating factor 1 receptor OS=Rattus norvegicus GN=Csf1r PE=1 SV=2
A0A0G2JZN1		0.8325	1.243	1.49309	0.578304	0.00220177	0.0567742	yes	up	GO:0002377;GO:0005615;GO:0006955			Uncharacterized protein OS=Rattus norvegicus PE=1 SV=1
P00787		1.0935	0.961	0.878829	-0.186345	0.0880215	0.214701	no	no change	GO:0046718;GO:0009897;GO:0004175;GO:0030984;GO:0071260;GO:0005901;GO:0009612;GO:0008233;GO:0014075;GO:0008234;GO:0014070;GO:0005737;GO:0042277;GO:0070062;GO:0097067;GO:0007519;GO:0009611;GO:0005739;GO:0005576;GO:0030855;GO:0006508;GO:0048471;GO:0009986;GO:0016787;GO:0042383;GO:0034097;GO:0042470;GO:0016324;GO:0060548;GO:0006914;GO:0050790;GO:0045471;GO:0007283;GO:0043394;GO:0043434;GO:0043621;GO:…	rno:64529	KOG1543	Cathepsin B OS=Rattus norvegicus GN=Ctsb PE=1 SV=2
Q99MA2		1.158	1.232	1.0639	0.089367	0.712729	0.801543	no	no change	GO:0004177;GO:0016020;GO:0070062;GO:0016787;GO:0005886;GO:0005575;GO:0008150;GO:0070006;GO:0006508;GO:0003674;GO:0008233;GO:0046872;GO:0031225	rno:117522	KOG2413	Xaa-Pro aminopeptidase 2 OS=Rattus norvegicus GN=Xpnpep2 PE=1 SV=1
P69897		0.898	1.1485	1.27895	0.354964	0.125412	0.257237	no	up	GO:0005200;GO:0032794;GO:0031012;GO:0036464;GO:0005874;GO:0051225;GO:0005737;GO:0070062;GO:0005634;GO:0000166;GO:0032403;GO:0005525;GO:0005856;GO:0015630;GO:0042288;GO:0003924;GO:0009987;GO:0044297;GO:0031625;GO:0008150;GO:0019904;GO:0045298;GO:0007017;GO:0005641;GO:0045121;GO:0005515;GO:0005829	rno:29214	KOG1375	Tubulin beta-5 chain OS=Rattus norvegicus GN=Tubb5 PE=1 SV=1
G3V7X5		1.069	0.981	0.91768	-0.123937	0.557705	0.67335	no	no change	GO:0005615;GO:0050840;GO:0048856;GO:0005576;GO:0007165;GO:0045202;GO:0005518;GO:0005578;GO:0005509	rno:25434	KOG4004	SPARC-like 1 (Mast9, hevin), isoform CRA_a OS=Rattus norvegicus GN=Sparcl1 PE=1 SV=1
O88201		1.0385	0.939	0.904189	-0.145304	0.292898	0.433345	no	no change	GO:0008284;GO:0005737;GO:0008083;GO:0005615;GO:0030246;GO:0001503;GO:0010469;GO:0005576	rno:29313		C-type lectin domain family 11 member A OS=Rattus norvegicus GN=Clec11a PE=2 SV=1
P62982		1.097	1.148	1.04649	0.0655591	0.521185	0.646556	no	no change	GO:0005737;GO:0005615;GO:0005730;GO:0043209;GO:0070062;GO:0005634;GO:0016020;GO:0031982;GO:0030529;GO:0003735;GO:0015935;GO:0003674;GO:0003723;GO:0008150;GO:0046872;GO:0022627;GO:0006412;GO:0005840	rno:192255;rno:100910768;rno:64156;rno:100912032	KOG0004	Ubiquitin-40S ribosomal protein S27a OS=Rattus norvegicus GN=Rps27a PE=1 SV=2
P40307		1.09	0.987	0.905505	-0.143206	0.18205	0.308545	no	no change	GO:0005737;GO:0051603;GO:0004175;GO:0070062;GO:0006508;GO:0016787;GO:0010243;GO:0016020;GO:0019774;GO:0004298;GO:0005654;GO:0003674;GO:0005575;GO:0000502;GO:0008233;GO:0005634;GO:0005829;GO:0014070;GO:0005839	rno:29675	KOG0177	Proteasome subunit beta type-2 OS=Rattus norvegicus GN=Psmb2 PE=1 SV=1
F1M0U4		1.2875	1.1675	0.906796	-0.14115	0.0722173	0.187557	no	no change	GO:0009897;GO:0050853;GO:0045087;GO:0006910;GO:0006911;GO:0042742;GO:0003823;GO:0034987;GO:0042571;GO:0006958;GO:0050871;GO:0072562			Uncharacterized protein OS=Rattus norvegicus PE=4 SV=3
G3V8V1		0.745	0.6855	0.920134	-0.120084	0.786719	0.855438	no	no change	GO:0060179;GO:0032355;GO:0005125;GO:0005615;GO:0005768;GO:0035988;GO:0070062;GO:0005622;GO:0005764;GO:0060999;GO:0010976;GO:0061351;GO:0003723;GO:0005783;GO:0048488;GO:0045202	rno:29143	KOG4296	Granulin, isoform CRA_c OS=Rattus norvegicus GN=Grn PE=4 SV=1
E9PSP1		0.995	0.972	0.976884	-0.0337402	0.464246	0.609429	no	no change	GO:0034375;GO:0006869;GO:0015914;GO:0003674;GO:1990050;GO:0035627;GO:0005548;GO:0008429;GO:0019992;GO:0008525;GO:0097001;GO:0010875;GO:0030317;GO:0010189;GO:0005319;GO:0035620;GO:0034364;GO:0006629;GO:0070300;GO:0008289;GO:0031210;GO:0008150;GO:0005615;GO:1904121;GO:0005575;GO:1901611	rno:296371	KOG4160	Phospholipid transfer protein OS=Rattus norvegicus GN=Pltp PE=1 SV=1
A0A0G2JVW1		0.9775	0.9995	1.02251	0.0321099	0.583718	0.690893	no	no change	GO:1904205;GO:0045926;GO:0014912;GO:0010906;GO:0042593;GO:0051146;GO:0035556;GO:0051897;GO:0001649;GO:0043567;GO:0005615;GO:0040008;GO:0044342;GO:0043568;GO:0043569;GO:0005520;GO:0045668;GO:0001968;GO:0030336;GO:1901862;GO:0048662;GO:0060056;GO:0007565;GO:0001558;GO:0042567;GO:0031994;GO:0031069;GO:0007568;GO:0031995;GO:0016942;GO:0071407;GO:0071320;GO:0005622;GO:0005576;GO:0048286;GO:0017148;GO:…	rno:25285		Insulin-like growth factor-binding protein 5 OS=Rattus norvegicus GN=Igfbp5 PE=4 SV=1
Q4V8I9		1.0815	1.0985	1.01572	0.0225012	0.805635	0.865578	no	no change	GO:0005737;GO:0016779;GO:0070062;GO:0005977;GO:0005634;GO:0016740;GO:0070569;GO:0006011;GO:0008152;GO:0019255;GO:0032557;GO:0046872;GO:0003983;GO:0042802;GO:0005536	rno:289827	KOG2638	UDP-glucose pyrophosphorylase 2 OS=Rattus norvegicus GN=Ugp2 PE=1 SV=1
M0R8B6		1.0595	1.115	1.05238	0.0736601	0.560997	0.672824	no	no change	GO:0005737;GO:0005856;GO:0005200;GO:0070062;GO:0003924;GO:0000166;GO:0007017;GO:0005874;GO:0051225;GO:0005525	rno:679312	KOG1375	Tubulin beta chain OS=Rattus norvegicus GN=Tubb1 PE=1 SV=1
P07335		1.024	1.2165	1.18799	0.248521	0.101024	0.227936	no	no change	GO:0016310;GO:0004111;GO:0030425;GO:0021762;GO:0030644;GO:0005737;GO:0070062;GO:0043209;GO:0005634;GO:0005739;GO:0000166;GO:0016740;GO:0043025;GO:0005524;GO:0016301;GO:0003824;GO:0021549;GO:0031625;GO:0007420;GO:0016772;GO:0005829;GO:0005515	rno:24264	KOG3581	Creatine kinase B-type OS=Rattus norvegicus GN=Ckb PE=1 SV=2
Q91ZN1		1.0255	1.1035	1.07606	0.105759	0.417732	0.571217	no	no change	GO:0001771;GO:0051126;GO:0008022;GO:0006909;GO:0015629;GO:0051279;GO:0031339;GO:0032796;GO:0032426;GO:0032956;GO:0030335;GO:0030036;GO:0030424;GO:0008064;GO:0003674;GO:0050918;GO:0005634;GO:0005737;GO:0043029;GO:0030833;GO:0031589;GO:0070062;GO:0031410;GO:0043548;GO:0016020;GO:0038180;GO:0071353;GO:0003779;GO:0043320;GO:0016477;GO:0001845;GO:0042802;GO:0042803;GO:0032036;GO:0005856;GO:0030595;GO:…	rno:155151	KOG0303	Coronin-1A OS=Rattus norvegicus GN=Coro1a PE=1 SV=3
A0A0G2JZL1		1.423	0.867	0.609276	-0.714832	0.00488415	0.0587726	yes	down	GO:0009897;GO:0050853;GO:0045087;GO:0006910;GO:0006911;GO:0042742;GO:0003823;GO:0034987;GO:0042571;GO:0006958;GO:0050871;GO:0072562			Uncharacterized protein OS=Rattus norvegicus GN=Ighv13-2 PE=4 SV=1
A0A0G2JVE6		1.1145	1.1015	0.988336	-0.0169271	0.754586	0.830505	no	no change	GO:0004177;GO:0009897;GO:0030154;GO:0008217;GO:0008270;GO:0008233;GO:0001525;GO:0008237;GO:0005737;GO:0042277;GO:0005615;GO:0016021;GO:0070006;GO:0006508;GO:0046872;GO:0035814;GO:0016787;GO:0005793;GO:0006725;GO:0012506;GO:0005886;GO:0007267;GO:0031983;GO:0070062;GO:0043171;GO:0007165	rno:81641		Aminopeptidase OS=Rattus norvegicus GN=Anpep PE=1 SV=1
F1M3Y4		0.949	1.1345	1.19547	0.257577	0.0698774	0.18413	no	no change	GO:0002377;GO:0005615;GO:0006955			Uncharacterized protein OS=Rattus norvegicus GN=LOC100361052 PE=1 SV=3
Q4KM33		1.021	1.1725	1.14838	0.199605	0.13617	0.26716	no	no change	GO:0010920;GO:0005080;GO:0010925;GO:0060305;GO:0010572;GO:0035556;GO:0070493;GO:0005737;GO:0032233;GO:0030836;GO:0031532;GO:0002576;GO:0016020;GO:0045744;GO:0030030;GO:0002244;GO:0043325;GO:0006904;GO:0033625;GO:0042803;GO:0046488;GO:0032587;GO:0031529;GO:0007229;GO:0030866;GO:0070528;GO:0030845;GO:0070560;GO:0070527	rno:364206		Pleckstrin OS=Rattus norvegicus GN=Plek PE=1 SV=1
F7EY63		1.0185	0.957	0.939617	-0.0898552	0.446345	0.596779	no	no change	GO:0005887;GO:0016021;GO:0016020;GO:0030246;GO:0050900;GO:0050901;GO:0005509;GO:0002020;GO:0007155;GO:0070492;GO:0016339	rno:29259		L-selectin OS=Rattus norvegicus GN=Sell PE=4 SV=1
D4A7W8		1.0455	1.074	1.02726	0.0388009	0.412683	0.568621	no	no change		rno:287382	KOG2579	Microfibril-associated glycoprotein 4-like OS=Rattus norvegicus GN=LOC102553715 PE=1 SV=3
F1M8E9		1.524	1.229	0.80643	-0.310378	0.381239	0.537606	no	down	GO:0019835;GO:0016787;GO:0003824;GO:0016798;GO:0003796;GO:0042742;GO:0008152	rno:25211		Lysozyme OS=Rattus norvegicus GN=Lyz2 PE=1 SV=1
F1LT85		1.4165	1.2095	0.853865	-0.22792	0.194461	0.32055	no	no change	GO:0009897;GO:0050853;GO:0045087;GO:0006910;GO:0006911;GO:0042742;GO:0003823;GO:0034987;GO:0042571;GO:0006958;GO:0050871;GO:0072562			Uncharacterized protein OS=Rattus norvegicus PE=4 SV=1
Q5I0E1		1.252	1.0265	0.819888	-0.286501	0.252765	0.391623	no	down	GO:0070062;GO:0005615;GO:0005160;GO:0050873;GO:0045766;GO:0001938;GO:0005576;GO:0030511;GO:0043231	rno:367455	KOG0619	Leucine-rich alpha-2-glycoprotein 1 OS=Rattus norvegicus GN=Lrg1 PE=2 SV=1
P16303		1.1065	1.1625	1.05061	0.0712273	0.0887983	0.213708	no	no change	GO:0005737;GO:0016787;GO:0004806;GO:0005783;GO:0051791;GO:0005829;GO:0005811;GO:0030339;GO:0016042;GO:0006695;GO:0052689;GO:0030855;GO:0034379;GO:0046464;GO:0019626;GO:0004771;GO:0005788;GO:0006629	rno:113902	KOG1516	Carboxylesterase 1D OS=Rattus norvegicus GN=Ces1d PE=1 SV=2
P16617		1.1825	1.1965	1.01184	0.0169802	0.913117	0.936464	no	no change	GO:0016310;GO:0006096;GO:0006094;GO:0005737;GO:0070062;GO:0016020;GO:0031639;GO:0000166;GO:0016740;GO:0071456;GO:0004618;GO:0005524;GO:0016301;GO:0047134;GO:0043531;GO:0055114;GO:0005615;GO:0005975;GO:0005829;GO:0045121;GO:0030855;GO:0016525	rno:24644	KOG1367	Phosphoglycerate kinase 1 OS=Rattus norvegicus GN=Pgk1 PE=1 SV=2
D4AA05		1.07	0.843	0.78785	-0.344006	0.0111631	0.0732704	yes	down	GO:0016787;GO:0052689	rno:679817	KOG4389	Carboxylic ester hydrolase OS=Rattus norvegicus GN=Ces1a PE=1 SV=1
Q02765		1.1355	1.059	0.932629	-0.100625	0.369526	0.527269	no	no change	GO:0004252;GO:0034769;GO:0048002;GO:0008233;GO:0008234;GO:0050729;GO:0005615;GO:0097067;GO:0051930;GO:0016020;GO:0005576;GO:0006508;GO:0001968;GO:0016787;GO:0019882;GO:0009986;GO:0043394;GO:0001656;GO:0006955;GO:0016485;GO:0045453;GO:0051603;GO:0043236;GO:0030574;GO:0005764;GO:0010447;GO:0004197;GO:0002250;GO:2001259;GO:0005518	rno:50654		Cathepsin S OS=Rattus norvegicus GN=Ctss PE=2 SV=1
M0RBX3		1.018	1.0855	1.06631	0.0926222	0.41967	0.569552	no	no change	GO:0009897;GO:0050853;GO:0045087;GO:0006910;GO:0006911;GO:0042742;GO:0003823;GO:0034987;GO:0042571;GO:0006958;GO:0050871;GO:0072562			Uncharacterized protein OS=Rattus norvegicus PE=4 SV=2
F7FEM5		0.919	0.8005	0.871055	-0.199163	0.410431	0.567685	no	no change	GO:0005737;GO:0070062;GO:0031012	rno:292793		Suprabasin OS=Rattus norvegicus GN=Sbsn PE=1 SV=1
Q3MID7		1.2	1.0255	0.854583	-0.226707	0.20945	0.33605	no	no change	GO:0071222;GO:0071223;GO:0050829;GO:0032496;GO:0032490;GO:0044130;GO:0060265;GO:0002281;GO:0070062;GO:0090023;GO:0042535;GO:0071723;GO:0045919;GO:0033036;GO:0032722;GO:0009986;GO:0032720;GO:0032760;GO:0015920;GO:0045087;GO:0008289;GO:0006953;GO:0050830;GO:0070891;GO:0001530;GO:0005615;GO:0034145;GO:0031663;GO:0002232;GO:0043032;GO:0005102;GO:0032757;GO:0032755	rno:29469	KOG4160	Lipopolysaccharide binding protein OS=Rattus norvegicus GN=Lbp PE=1 SV=1
Q4KM35		1.2035	1.113	0.924803	-0.112783	0.0972877	0.220886	no	no change	GO:0005737;GO:0051603;GO:0004175;GO:0000902;GO:1990111;GO:0016787;GO:0005634;GO:0042098;GO:0004298;GO:0002376;GO:0006508;GO:0000502;GO:0008233;GO:0005839	rno:291983	KOG0173	Proteasome subunit beta type-10 OS=Rattus norvegicus GN=Psmb10 PE=2 SV=1
P21744		1.091	1.082	0.991751	-0.0119506	0.948732	0.956682	no	no change	GO:0010906;GO:0043567;GO:0031994;GO:0031995;GO:0040008;GO:0044342;GO:0043568;GO:0019838;GO:0005622;GO:0043410;GO:0001558;GO:0006954;GO:0005576;GO:0005520;GO:0035556;GO:0005615	rno:360622		Insulin-like growth factor-binding protein 4 OS=Rattus norvegicus GN=Igfbp4 PE=1 SV=2
D4A3X0		0.7855	1.4135	1.79949	0.847589	0.00423904	0.0588574	yes	up	GO:0005737;GO:0007015;GO:0000242;GO:0090222;GO:0071539;GO:0005813;GO:0010923;GO:0005575;GO:0019902;GO:0003674;GO:0003785;GO:0008150;GO:0090307		KOG2445;KOG4794	Uncharacterized protein OS=Rattus norvegicus GN=Cep192 PE=1 SV=3
P04785		1.156	1.1865	1.02638	0.0375707	0.699806	0.791943	no	no change	GO:0009897;GO:0006457;GO:0005783;GO:0005788;GO:0031012;GO:0034663;GO:0005925;GO:0031545;GO:0046598;GO:0070062;GO:0004656;GO:0016020;GO:0003756;GO:0071456;GO:0018401;GO:0005178;GO:0005793;GO:1902175;GO:0016222;GO:0019899;GO:0005886;GO:0045454;GO:0055114;GO:0042470;GO:0016853;GO:0003723;GO:0046982;GO:0015037;GO:0034976	rno:25506	KOG0190	Protein disulfide-isomerase OS=Rattus norvegicus GN=P4hb PE=1 SV=2
A0A0G2K3Z9		1.07	1.093	1.0215	0.0306826	0.889957	0.931231	no	no change	GO:0005737;GO:0005719;GO:0020037;GO:0005730;GO:0005829;GO:0016209;GO:0005623;GO:0004601;GO:0098869;GO:0016491;GO:0005759;GO:0005782;GO:0045454;GO:0051920;GO:0006979;GO:0055114;GO:0042803	rno:117254		Uncharacterized protein OS=Rattus norvegicus PE=4 SV=1
A0A0G2K1F0		1.181	1.039	0.879763	-0.184813	0.170257	0.299819	no	no change	GO:0002377;GO:0005615;GO:0006955			Uncharacterized protein OS=Rattus norvegicus PE=4 SV=1
Q6AXN2		0.9925	1.0705	1.07859	0.109146	0.495639	0.63002	no	no change	GO:0005615;GO:0005154;GO:0018108;GO:0031012;GO:0032331;GO:0006355;GO:0005576;GO:0007173;GO:0005509;GO:0005006;GO:0043010;GO:0048048;GO:0048050	rno:305604		EGF-containing fibulin-like extracellular matrix protein 1 OS=Rattus norvegicus GN=Efemp1 PE=1 SV=1
Q62862		0.9725	0.7415	0.762468	-0.391252	0.0094682	0.0727239	yes	down	GO:0000187;GO:2000342;GO:0034115;GO:0030307;GO:0018108;GO:0051247;GO:0005622;GO:0005737;GO:0007346;GO:0005819;GO:0000122;GO:0005634;GO:0016020;GO:0000165;GO:0031098;GO:0000166;GO:0004674;GO:0016740;GO:0004713;GO:0004672;GO:0046872;GO:2001240;GO:0005524;GO:0006468;GO:0016301;GO:0016310;GO:0060761;GO:0007507;GO:0071363;GO:0050679;GO:0045415;GO:0005829;GO:0090051;GO:0032088;GO:0043154;GO:0004707;GO:…	rno:29568	KOG0581	Dual specificity mitogen-activated protein kinase kinase 5 OS=Rattus norvegicus GN=Map2k5 PE=1 SV=1
P18421		0.9825	0.8245	0.839186	-0.252938	0.354543	0.50992	no	no change	GO:0005737;GO:0051603;GO:0004175;GO:0005839;GO:0016787;GO:0005634;GO:0019774;GO:0004298;GO:0006508;GO:0000502;GO:0008233;GO:0070062	rno:94198	KOG0179	Proteasome subunit beta type-1 OS=Rattus norvegicus GN=Psmb1 PE=1 SV=3
A0A1W2Q642		0.9525	1.121	1.1769	0.234995	0.204114	0.330427	no	no change	GO:0005576;GO:0005615;GO:0061052;GO:0070062			Uncharacterized protein OS=Rattus norvegicus GN=Pi16 PE=1 SV=1
Q5BK77		1.0405	1.11	1.06679	0.0932827	0.468408	0.610452	no	no change	GO:0010759;GO:0001701;GO:0019732;GO:0005615;GO:0048566;GO:0061760;GO:0045087;GO:0045600;GO:0001934;GO:0050873;GO:0050830;GO:0005576;GO:0050921;GO:0006954;GO:0050829;GO:2001275;GO:0005102;GO:0031012;GO:0001523;GO:0050994;GO:0070062	rno:297073		Retinoic acid receptor responder (Tazarotene induced) 2 OS=Rattus norvegicus GN=Rarres2 PE=1 SV=1
A0A0G2K0M4		1.0735	1.0885	1.01397	0.0200192	0.83569	0.887306	no	no change	GO:0002377;GO:0005615;GO:0006955			Uncharacterized protein OS=Rattus norvegicus PE=4 SV=1
A0A5C5		1.1235	1.01	0.898976	-0.153645	0.094539	0.220184	no	no change	GO:0045732;GO:0005615;GO:0045959;GO:0044216	rno:24236	KOG4297	C4b-binding protein beta chain OS=Rattus norvegicus GN=C4bpb PE=1 SV=1
Q5I0E6		1.0905	1.08	0.990371	-0.0139585	0.544232	0.668257	no	no change	GO:0005737;GO:0016787;GO:0070940;GO:0005730;GO:0005829;GO:0008420;GO:0004722;GO:0004721;GO:0009301;GO:0005575;GO:0006355;GO:0003674;GO:0006351;GO:0008150;GO:0016591;GO:0046872;GO:0005634	rno:305120	KOG4780	RNA polymerase II subunit B1 CTD phosphatase Rpap2 OS=Rattus norvegicus GN=Rpap2 PE=1 SV=1
P04762		0.9505	1.0785	1.13467	0.182268	0.149328	0.279313	no	no change	GO:0016491;GO:0016020;GO:0020027;GO:0033189;GO:0051289;GO:0009314;GO:0005777;GO:0019899;GO:0000302;GO:0009060;GO:0051262;GO:0004601;GO:0016684;GO:0009650;GO:0032868;GO:0001666;GO:0055093;GO:0001649;GO:0005783;GO:0050661;GO:0005925;GO:0070062;GO:0005615;GO:0033591;GO:0009636;GO:0001822;GO:0005739;GO:0006979;GO:0098869;GO:0043066;GO:0005886;GO:0046686;GO:0005758;GO:0046872;GO:0016209;GO:0042803;GO:…	rno:24248	KOG0047	Catalase OS=Rattus norvegicus GN=Cat PE=1 SV=3
F1LQ12		1.089	0.993	0.911846	-0.133138	0.091993	0.21993	no	no change	GO:0004930;GO:0016021;GO:0016020;GO:0007165;GO:0004871;GO:0005886;GO:0007186	rno:295091	KOG1056	Vomeronasal 2 receptor, 46 OS=Rattus norvegicus GN=Vom2r46 PE=3 SV=3
A0A0G2K528		0.779	0.697	0.894737	-0.160465	0.495745	0.627944	no	no change	GO:0005783;GO:0006906;GO:0005484;GO:0005925;GO:0031201;GO:0005737;GO:0031985;GO:0016021;GO:0016020;GO:0090161;GO:0006886;GO:0048471;GO:0005794;GO:0048278;GO:0019905;GO:0012505;GO:0042147;GO:0043231;GO:0016192;GO:0005829;GO:0005802;GO:0000149	rno:362283		Syntaxin 16 OS=Rattus norvegicus GN=Stx16 PE=1 SV=1
D3ZXX3		0.9525	1.065	1.11811	0.161062	0.197263	0.32369	no	no change	GO:0016021			Unc-80 homolog, NALCN activator (Fragment) OS=Rattus norvegicus GN=Unc80 PE=4 SV=3
Q5M872		0.916	1.4145	1.54421	0.626873	0.0405737	0.130778	yes	up	GO:0016787;GO:0016020;GO:0016805;GO:0008239;GO:0008238;GO:0006508;GO:0008233;GO:0046872;GO:0008235;GO:0008237;GO:0031225	rno:291984	KOG4127	Dipeptidase 2 OS=Rattus norvegicus GN=Dpep2 PE=2 SV=1
F1LNE2		1.097	1.132	1.03191	0.0453104	0.796322	0.86328	no	no change	GO:0016020;GO:0045121;GO:2001240;GO:0016021;GO:0006915;GO:0005042;GO:0043524;GO:0007165;GO:0005886;GO:0007411;GO:0033564;GO:2001241;GO:0038007;GO:0014068	rno:60630	KOG1480	Netrin receptor UNC5B OS=Rattus norvegicus GN=Unc5b PE=4 SV=1
Q4QQV8		1.6125	1.227	0.76093	-0.394164	0.00535503	0.0585807	yes	down	GO:0008333;GO:0010824;GO:0007040;GO:0046755;GO:0010008;GO:0005737;GO:0070062;GO:0005634;GO:0016020;GO:0000920;GO:0007080;GO:0071985;GO:0061763;GO:0006997;GO:0007034;GO:0005829;GO:1901673;GO:0045296;GO:0005622;GO:0015031;GO:0001919;GO:0005768	rno:297995	KOG1655	Charged multivesicular body protein 5 OS=Rattus norvegicus GN=Chmp5 PE=2 SV=1
G3V765		0.792	1.064	1.34343	0.425926	0.160182	0.289128	no	up	GO:0005856;GO:0045111;GO:0018149;GO:0019215;GO:0070062;GO:0030216;GO:0005829;GO:0030674;GO:0045296;GO:0005198;GO:0008544;GO:0001533	rno:303687		Envoplakin OS=Rattus norvegicus GN=Evpl PE=1 SV=1
A0A0A0MY22		1.005	0.9725	0.967662	-0.0474253	0.262268	0.39781	no	no change	GO:0005975;GO:0001681;GO:0002682	rno:363045		Sialate O-acetylesterase OS=Rattus norvegicus GN=Siae PE=1 SV=1
Q5HZW5		0.99	0.959	0.968687	-0.0458977	0.666821	0.771546	no	no change	GO:0031419;GO:0016020;GO:0015889;GO:0030890;GO:0070062;GO:0016021;GO:0010469;GO:0005509;GO:0005887;GO:0005886;GO:0046872;GO:0005783;GO:0031296;GO:0030656;GO:0008083	rno:362851	KOG1215	CD320 antigen OS=Rattus norvegicus GN=Cd320 PE=2 SV=1

## Sheet: Sheet2
P06866
D3ZQ25
Q5XFX0
P02454
A0A0G2KAN1
E9PSP1
A0A0G2JSH5
P02770
D3ZGK7
A0A0G2K3K2
Q6P6T1
A0A0G2JSW3
A0A0G2JSV6
P01836
P11517
P06399
P02767
Q62669
F1LR92
D4A4L6
A0A0H2UHF8
P01681
D3ZQM9
A0A0G2JV65
G3V8Z5
M0RBK4
Q99ME0
M0R7M5
A0A0G2JST3
P06765
P09495
F1M7B3
Q6P6Q2
M0R8G6
D4ADK9
A0A0G2JX36
M0R7Q2
A0A0G2K828
M0R936
M0RAB8
P10111
F1M7I8
A0A0G2K332
A0A0G2JUY3
A0A0G2JWX0
M0RBP7
F1LTY5
A0A0G2JZN1
A0A0G2JZL1
D4AA05
D4A3X0
Q62862
Q5M872
Q4QQV8

## Sheet: 1
	log2FC(DML_H/MG1)	Pvalue
	0.0346263	0.00345424
	0.0799834	0.00938664
	-0.0179684	0.127128
	-0.0798139	0.823558
	-0.00273497	0.971527
	-0.335645	0.0014195
	-0.672965	0.00244687
	-0.289101	0.547721
	0.0221025	0.157845
	0.0353801	0.0430257
	0.0460916	0.186233
	0.00968797	0.801863
	0.0027811	0.772079
	0.0180687	0.40289
	0.0217373	0.131826
	0.0944091	0.0326102
	-0.0939364	0.00387996
	0.0763437	0.0181481
	0.00421635	0.670707
	0.0570309	0.0292863
	0.042859	0.499175
	0.106866	7.81158e-05
	0.0645769	0.083919
	0.0808506	0.0970123
	0.113858	0.0106481
	-0.0137642	0.215786
	0.126532	0.00528381
	-0.0519314	0.00900757
	-0.204993	0.00197537
	0.161683	0.00711243
	-0.00164974	0.921189
	-0.0824999	0.00108623
	0.0134008	0.33282
	-0.0912147	0.0171658
	0.0518054	0.0205332
	-0.00548033	0.382787
	-0.0752881	0.0252255
	0.0488859	0.0679086
	0.0660006	0.0283344
	-0.138744	0.0103619
	-0.482342	0.0296509
	-0.0390696	0.266704
	0.00616098	0.486343
	-0.0658948	0.527428
	-0.0841084	0.0784176
	0.111839	0.0713357
	-0.0273938	0.736883
	0.00225833	0.871729
	0.393956	0.000193834
	-0.0302723	0.149431
	0.0693057	0.0126687
	-0.0543668	0.145366
	-0.0877429	0.00853882
	-0.0910454	0.00834379
	0.15306	0.00282924
	-0.0126979	0.0873922
	0.0155457	0.396199
	0.115927	0.0190208
	-0.0827751	0.109017
	-0.127544	0.0372619
	0.46399	0.0146244
	-0.195088	0.00286327
	0.0224767	0.0970678
	-0.0142139	0.292893
	0.647661	0.00160784
	0.0733554	0.0431983
	-0.119366	0.0923316
	-0.0424353	0.110111
	0.229355	0.0381316
	-0.138028	0.0431066
	-0.069332	0.139835
	0.0998268	0.066032
	0.041203	0.595075
	0.11959	0.00364776
	0.442017	0.00394654
	-0.0265722	0.0538327
	-0.17529	0.00976137
	0.0209629	0.150286
	-1.98187	0.0341944
	0.153657	0.0354854
	0.167551	0.00185524
	-0.00713148	0.733877
	0.101124	0.0372406
	-0.131459	0.0642611
	0.496057	0.00100204
	0.0585805	0.175837
	0.459353	0.00245049
	-0.00643902	0.78318
	-0.161308	0.00876309
	0.0122172	0.713912
	0.29551	0.0129554
	-0.0033874	0.937901
	-0.0407198	0.57929
	-0.115949	0.0932848
	-0.00151068	0.953273
	-0.209957	0.00425069
	-0.0962867	0.0580147
	0.117864	0.00328667
	0.0191723	0.448751
	-0.0266225	0.0283344
	-0.153905	0.107681
	0.0884264	0.10566
	-0.0989704	0.0872195
	-0.207268	0.00276392
	-0.177877	0.0349748
	-0.043473	0.201983
	-0.0560411	0.19171
	0.0114048	0.808432
	0.121592	0.0292242
	0.337209	0.00432392
	0.0350088	0.059968
	0.0719954	0.138852
	-0.160093	0.0243902
	-0.0443941	0.81541
	-0.348819	0.0114047
	-0.0123074	0.674817
	0.0917978	0.0424228
	-0.56995	0.000243056
	0.361336	0.00117478
	-0.056199	0.120432
	-0.132147	0.129715
	-0.182919	0.0145856
	0.0780025	0.0886776
	-0.114319	0.010923
	0.0268916	0.338459
	-0.179699	0.0299977
	-0.0652313	0.119474
	-0.153587	0.00597079
	0.0466212	0.516608
	0.224755	0.0085205
	-0.101847	0.0143252
	0.0356087	0.664913
	-0.252889	0.00345424
	-0.00735559	0.942729
	0.344698	0.143543
	-0.251724	0.0773745
	-0.0951861	0.112199
	0.168632	0.101855
	-0.263397	0.00799629
	-0.294197	0.0479531
	-0.0601456	0.151296
	-0.151281	0.0330334
	0.051965	0.0483309
	0.0200378	0.675383
	-0.0397349	0.550482
	0.00507354	0.910949
	-0.38903	0.166536
	0.213395	0.000770684
	-0.0432771	0.2448
	0.0391263	0.142008
	-0.164312	0.0206629
	0.160864	0.15913
	0.0261689	0.452202
	-0.39724	0.00694722
	-0.106915	0.417917
	-0.0602963	0.441228
	-0.0235868	0.862262
	-0.026252	0.559565
	0.366674	0.000120969
	0.00352651	0.966372
	-0.220615	0.163849
	-0.313385	0.0155379
	0.198221	0.0194193
	-0.0888976	0.0108761
	-0.30941	0.00524259
	0.266001	0.0244122
	-0.0417433	0.478662
	-0.0169687	0.229471
	-0.321757	0.0324968
	0.108219	0.194341
	0.0933585	0.106689
	-0.356318	0.0206416
	-0.173672	0.0269214
	0.0441313	0.56476
	0.350916	0.010462
	-0.206086	0.00467428
	0.0695099	0.285254
	0.104171	0.225618
	-0.0745367	0.234365
	-0.154918	0.0148492
	-0.0502466	0.116477
	0.527652	0.0434354
	-0.0508402	0.456622
	0.289887	0.0543304
	-0.225632	0.0388847
	0.182421	0.0964602
	-0.0491237	0.0557768
	-0.159882	0.180106
	-0.346136	0.0258959
	-0.16303	0.112123
	-0.0108338	0.943672
	-0.403876	0.012045
	-0.0719228	0.0532112
	-0.115846	0.510223
	-0.3336	0.0333292
	-0.0794006	0.350528
	0.00797271	0.894285
	-0.101369	0.122275
	-0.106494	0.144796
	-0.220727	0.0471305
	-0.134827	0.260771
	-0.0155898	0.565
	-0.0315797	0.757256
	-0.153835	0.0641443
	0.252821	0.253676
	0.274504	0.0350908
	-0.145572	0.0148015
	-0.14808	0.176982
	-0.23746	0.300927
	0.00207234	0.932289
	0.13128	0.0125398
	0.0331669	0.688483
	0.302342	0.24411
	-0.12347	0.0102824
	0.0287497	0.796728
	-0.0383281	0.66468
	-0.661557	0.0546614
	-0.00609733	0.909688
	-0.025825	0.690484
	-0.0238352	0.431435
	-0.290263	0.0275669
	-0.112131	0.0935438
	0.0297327	0.479854
	-0.110846	0.372981
	0.133309	0.0809299
	0.301355	0.342819
	0.0711488	0.233837
	-0.29323	0.0199416
	-0.194304	0.0363915
	-0.237558	0.409177
	0.164998	0.00838494
	-0.338084	4.09138e-05
	-0.0158227	0.108846
	0.0516093	0.0728274
	-0.167486	0.13029
	0.112937	0.0239735
	-0.131245	0.04485
	0.0132262	0.839392
	0.338944	0.0554666
	0.0621482	0.178309
	0.0271675	0.727625
	0.0209826	0.875351
	-0.131185	0.25673
	-0.138928	0.363864
	0.0288	0.679976
	-0.0448906	0.546771
	-0.0278756	0.591505
	-0.0810366	0.493212
	-0.461117	0.0222699
	-0.285657	0.0181293
	-0.200207	0.156122
	-0.444219	0.101149
	-0.0149644	0.898827
	-0.224451	0.282742
	0.165239	0.173584
	0.143542	0.255546
	0.0951434	0.134112
	-0.117129	0.175696
	-0.206504	0.204007
	0.463947	0.104631
	0.317758	0.0415971
	-0.133574	0.182758
	0.133731	0.509351
	-0.245808	0.0243054
	-0.117778	0.011833
	-0.068139	0.46798
	-0.300993	0.0304169
	-0.00846158	0.906181
	-0.258527	0.435963
	-0.331907	0.206928
	0.0420143	0.0821189
	-0.0296904	0.744025
	0.146245	0.0659557
	-0.0836959	0.593608
	0.0292498	0.584862
	-0.120106	0.0209626
	-0.0421307	0.292944
	-0.691193	0.00927192
	-0.166692	0.0133159
	0.171506	0.4705
	-1.02521	0.47418
	-0.22122	0.130265
	-0.253932	0.16892
	-0.0526438	0.548163
	-0.111483	0.518195
	0.139725	0.0345591
	0.21924	0.373257
	0.507722	0.0127875
	0.0817492	0.142945
	-0.512878	0.0503367
	0.102089	0.416413
	-0.207238	0.271932
	0.344592	0.164199
	-0.539907	0.0335045
	-0.12536	0.184947
	-0.165681	0.148849
	-0.0120728	0.899202
	0.277534	0.0058966
	-0.226588	0.135592
	0.0608619	0.53716
	-0.386269	0.170555
	0.0339473	0.709213
	-0.502933	0.0134664
	0.214232	0.448594
	0.0427548	0.715174
	0.578304	0.00220177
	-0.186345	0.0880215
	0.089367	0.712729
	0.354964	0.125412
	-0.123937	0.557705
	-0.145304	0.292898
	0.0655591	0.521185
	-0.143206	0.18205
	-0.14115	0.0722173
	-0.120084	0.786719
	-0.0337402	0.464246
	0.0321099	0.583718
	0.0225012	0.805635
	0.0736601	0.560997
	0.248521	0.101024
	0.105759	0.417732
	-0.714832	0.00488415
	-0.0169271	0.754586
	0.257577	0.0698774
	0.199605	0.13617
	-0.0898552	0.446345
	0.0388009	0.412683
	-0.310378	0.381239
	-0.22792	0.194461
	-0.286501	0.252765
	0.0712273	0.0887983
	0.0169802	0.913117
	-0.344006	0.0111631
	-0.100625	0.369526
	0.0926222	0.41967
	-0.199163	0.410431
	-0.226707	0.20945
	-0.112783	0.0972877
	-0.0119506	0.948732
	0.847589	0.00423904
	0.0375707	0.699806
	0.0306826	0.889957
	-0.184813	0.170257
	0.109146	0.495639
	-0.391252	0.0094682
	-0.252938	0.354543
	0.234995	0.204114
	0.0932827	0.468408
	0.0200192	0.83569
	-0.153645	0.094539
	-0.0139585	0.544232
	0.182268	0.149328
	-0.133138	0.091993
	-0.160465	0.495745
	0.161062	0.197263
	0.626873	0.0405737
	0.0453104	0.796322
	-0.394164	0.00535503
	0.425926	0.160182
	-0.0474253	0.262268
	-0.0458977	0.666821
