# Supplementary material for: iTRAQ-based quantitative proteomic analysis of the improved effects of total flavones of Dracocephalum Moldavica L. in chronic mountain sickness
Source: Sci Rep. 2021 Sep 1;11:17526. doi: 10.1038/s41598-021-97091-z (PMC8410788; doi:10.1038/s41598-021-97091-z)
Supplement: Supplementary file 2 — Supplementary Information 2. [file 41598_2021_97091_MOESM2_ESM.xls]

## Sheet: MG2_vs_CG2.diff.exp.detail
Accession	CG2	MG2	FC(MG2/CG2)	log2FC(MG2/CG2)	Pvalue(MG2/CG2)	FDR	significant	regulate	GO	KEGG	KOG	Description
M0RBF1	1.102	0.941	0.853902	-0.227858	0.00142437	0.0367283	yes	no change	GO:0048639;GO:0006631;GO:0051384;GO:0004866;GO:0007596;GO:0010951;GO:0032026;GO:0072562;GO:0031715;GO:0010828;GO:0010866;GO:0050766;GO:0032355;GO:0005615;GO:0045766;GO:0045745;GO:0097242;GO:2000427;GO:0005576;GO:0006935;GO:0008289;GO:0006911;GO:0048037;GO:0006957;GO:0006954;GO:0043627;GO:0006958;GO:0070062;GO:0043234;GO:0002507;GO:0032991;GO:0010575;GO:0001798;GO:0010884;GO:0001970;GO:0032570;GO:…	rno:24232	KOG1366	Complement C3 OS=Rattus norvegicus GN=C3 PE=1 SV=1
Q63041	1.0285	0.9385	0.912494	-0.132113	0.00325564	0.0435291	yes	no change	GO:0010951;GO:0005615;GO:0007566;GO:0032403;GO:0005576;GO:0030414;GO:0004866;GO:0004867;GO:0048406;GO:0010466;GO:0048403	rno:252922		Alpha-1-macroglobulin OS=Rattus norvegicus GN=A1m PE=1 SV=1
P14046	0.8505	0.9345	1.09877	0.135883	0.00176685	0.0354351	yes	no change	GO:0005615;GO:0010466;GO:0030414;GO:0004866;GO:0004867;GO:0010951;GO:0005576	rno:103692213;rno:297568		Alpha-1-inhibitor 3 OS=Rattus norvegicus GN=A1i3 PE=1 SV=1
F1LST1	1.003	0.983	0.98006	-0.0290583	0.914225	0.940272	no	no change	GO:0005576			Fibronectin OS=Rattus norvegicus GN=Fn1 PE=1 SV=3
Q6IE52	0.9655	1.0025	1.03832	0.0542541	0.275762	0.414792	no	no change	GO:0005615;GO:0010466;GO:0030414;GO:0004866;GO:0004867;GO:0010951;GO:0005576	rno:408236	KOG1366	Murinoglobulin-2 OS=Rattus norvegicus GN=Mug2 PE=1 SV=1
A0A0G2JSH5	0.8235	1.512	1.83607	0.876618	0.000259902	0.0469123	yes	up	GO:0015643;GO:0019899;GO:0008144;GO:0051659;GO:0030170;GO:0003677;GO:0042311;GO:0005783;GO:0005737;GO:0019836;GO:0005615;GO:0043209;GO:0005634;GO:0051087;GO:0072562;GO:0043066;GO:0046689;GO:0005504;GO:0042802;GO:0005794;GO:0046010;GO:0007584;GO:0006810;GO:0019825;GO:0009267;GO:0001895;GO:0010033;GO:0070062;GO:0043234;GO:0005604;GO:0032991;GO:0070541;GO:0005576;GO:0008270	rno:24186		Serum albumin OS=Rattus norvegicus GN=Alb PE=1 SV=1
P02770	0.733	1.1915	1.62551	0.700894	0.0146066	0.0703066	yes	up	GO:0015643;GO:0019899;GO:0008144;GO:0051659;GO:0030170;GO:0003677;GO:0042311;GO:0005783;GO:0005737;GO:0019836;GO:0005615;GO:0043209;GO:0005634;GO:0051087;GO:0072562;GO:0043066;GO:0046689;GO:0005504;GO:0046872;GO:0042802;GO:0005794;GO:0046010;GO:0007584;GO:0006810;GO:0008289;GO:0019825;GO:0009267;GO:0001895;GO:0010033;GO:0070062;GO:0043234;GO:0005604;GO:0032991;GO:0070541;GO:0005576;GO:0008270	rno:24186		Serum albumin OS=Rattus norvegicus GN=Alb PE=1 SV=2
M0R5V7	1.2455	1.0435	0.837816	-0.255294	0.531846	0.666655	no	no change	GO:0010951;GO:0005576;GO:0005615;GO:0004866		KOG1366	Murinoglobulin-2 OS=Rattus norvegicus GN=Mug2 PE=1 SV=2
A0A0G2K9I6	1.1775	1.0285	0.873461	-0.195185	0.000292651	0.0352157	yes	no change	GO:0046872;GO:0006879;GO:0005615;GO:0004322;GO:0051087;GO:0005623;GO:0006825;GO:0005507;GO:0055114;GO:0016491	rno:24268		Ceruloplasmin OS=Rattus norvegicus GN=Cp PE=1 SV=1
P12346	1.039	0.847	0.815207	-0.294762	0.00070455	0.0317928	yes	down	GO:0016020;GO:0051286;GO:0055037;GO:1990459;GO:0030139;GO:0055072;GO:0006826;GO:0005905;GO:1990712;GO:0048260;GO:0001666;GO:0014070;GO:0007257;GO:0071372;GO:0031232;GO:0005615;GO:0031410;GO:0005770;GO:0045178;GO:0070062;GO:0009925;GO:0048471;GO:0046872;GO:0009986;GO:0030316;GO:0006879;GO:0010288;GO:0071281;GO:0016324;GO:0006811;GO:0006915;GO:0045780;GO:0098707;GO:0008198;GO:0006953;GO:0045893;GO:…	rno:24825		Serotransferrin OS=Rattus norvegicus GN=Tf PE=1 SV=3
P08649	1.047	1.02	0.974212	-0.0376923	0.0173694	0.0737688	yes	no change	GO:0004866;GO:0045087;GO:0030425;GO:0030424;GO:0002376;GO:0005576;GO:0006956;GO:0045202;GO:0006954;GO:0010951;GO:0003674;GO:0006958;GO:0042995;GO:0030054;GO:0005615	rno:103689965;rno:24233	KOG1366	Complement C4 OS=Rattus norvegicus GN=C4 PE=1 SV=3
Q6MG90	0.853	0.997	1.16882	0.225048	0.012354	0.0665643	yes	no change	GO:0016064;GO:0045202;GO:0004866;GO:0043025;GO:0044216;GO:0070062;GO:0030246;GO:0030425;GO:0030424;GO:0001849;GO:0001848;GO:0005576;GO:0006956;GO:0008150;GO:0006954;GO:2000427;GO:0010951;GO:0003674;GO:0072562;GO:0032490;GO:0005615	rno:406161	KOG1366	Complement C4B (Chido blood group) OS=Rattus norvegicus GN=C4b PE=1 SV=1
G3V615	1.099	1.0215	0.929481	-0.105502	0.00417763	0.0471289	yes	no change	GO:0004252;GO:0005615;GO:0097066;GO:0016787;GO:0070062;GO:0007584;GO:0072562;GO:0005575;GO:2000427;GO:0005576;GO:0006956;GO:0006957;GO:0005515;GO:0006508;GO:0003674;GO:0032496;GO:0008233;GO:0008236	rno:294257	KOG3627	Complement factor B OS=Rattus norvegicus GN=Cfb PE=1 SV=1
Q68FY4	0.9755	0.9525	0.976422	-0.0344228	0.100629	0.205237	no	no change	GO:0070062;GO:0051183;GO:0090482;GO:0005615;GO:0072562;GO:0003779;GO:0051180;GO:0005576;GO:0005499;GO:1902118;GO:0035461;GO:0042359	rno:24384		Group specific component OS=Rattus norvegicus GN=Gc PE=1 SV=1
A0A096P6L9	1.103	1.0185	0.923391	-0.114987	0.0138855	0.070601	yes	no change	GO:0001701;GO:0005615;GO:0010575;GO:0045766;GO:0005576;GO:0004866;GO:0010951;GO:0010760;GO:0005579;GO:0090197	rno:362119		Complement C5 OS=Rattus norvegicus GN=C5 PE=1 SV=2
Q01177	1.012	0.9315	0.920455	-0.119582	0.00417875	0.0457129	yes	no change	GO:0019897;GO:0004252;GO:0004175;GO:0007599;GO:1904854;GO:0048771;GO:0060716;GO:0045445;GO:0008233;GO:0008236;GO:0070062;GO:0005615;GO:0052182;GO:0051087;GO:0072562;GO:1990405;GO:0006508;GO:0022617;GO:0009986;GO:0051918;GO:0051919;GO:0016787;GO:0007596;GO:0060707;GO:0010812;GO:0019900;GO:0019899;GO:0005886;GO:0051702;GO:0031232;GO:0034185;GO:0046716;GO:0051603;GO:0042730;GO:0043231;GO:0052213;GO:…	rno:85253		Plasminogen OS=Rattus norvegicus GN=Plg PE=2 SV=2
Q5EBC0	1.1635	0.981	0.843146	-0.246146	0.00147543	0.0355087	yes	no change	GO:0005737;GO:0030212;GO:0034097;GO:0005540;GO:0005886;GO:0072562;GO:0005575;GO:0006953;GO:0003674;GO:0005509;GO:0004867;GO:0010951;GO:0008150;GO:0070062	rno:54404		Inter alpha-trypsin inhibitor, heavy chain 4 OS=Rattus norvegicus GN=Itih4 PE=1 SV=1
G3V9R9	0.9855	0.9775	0.991882	-0.0117592	0.377201	0.521722	no	no change	GO:0008431;GO:0070062;GO:0005615;GO:0006810;GO:0072562;GO:0050821;GO:0005576;GO:0071693;GO:0051180	rno:282708		Afamin OS=Rattus norvegicus GN=Afm PE=1 SV=1
D3ZBS2	1.0745	1.029	0.957655	-0.0624225	0.00870048	0.0592618	yes	no change	GO:0010951;GO:0030212;GO:0005576;GO:0004867	rno:50693		Inter-alpha-trypsin inhibitor heavy chain H3 OS=Rattus norvegicus GN=Itih3 PE=1 SV=3
P05544	0.9615	0.9655	1.00416	0.0059894	0.64782	0.747166	no	no change	GO:0005615;GO:0010466;GO:0030414;GO:0004867;GO:0010951;GO:0005576			Serine protease inhibitor A3L OS=Rattus norvegicus GN=Serpina3l PE=1 SV=3
G3V9J1	0.9215	0.957	1.03852	0.0545348	0.536679	0.670385	no	no change	GO:0010951;GO:0005576;GO:0004866			Uncharacterized protein OS=Rattus norvegicus GN=LOC297568 PE=1 SV=3
P20760	0.954	1.0835	1.13574	0.183638	0.00168029	0.0379115	yes	no change	GO:0009897;GO:0050853;GO:0045087;GO:0006910;GO:0006911;GO:0042742;GO:0003823;GO:0034987;GO:0042571;GO:0006958;GO:0050871;GO:0072562			Ig gamma-2A chain C region OS=Rattus norvegicus GN=Igg-2a PE=1 SV=1
P05545	0.9385	0.9425	1.00426	0.00613587	0.791768	0.855774	no	no change	GO:0005615;GO:0010466;GO:0030414;GO:0004867;GO:0010951;GO:0005576	rno:24794	KOG2392	Serine protease inhibitor A3K OS=Rattus norvegicus GN=Serpina3k PE=1 SV=3
P01048	1.2815	1.073	0.8373	-0.256183	0.00845449	0.0586937	yes	no change	GO:0050880;GO:0005615;GO:0007204;GO:0005623;GO:0006953;GO:0005576;GO:0072562;GO:0030414;GO:0042311;GO:0010951;GO:0004869;GO:0010466;GO:0030195	rno:24903		T-kininogen 1 OS=Rattus norvegicus GN=Map1 PE=1 SV=2
A0A0G2JZ73	1.0085	0.9685	0.960337	-0.0583871	0.00280069	0.040442	yes	no change	GO:0005794;GO:0005783;GO:0043231;GO:0002020;GO:0004867;GO:0010951;GO:0042802;GO:0005615	rno:24648		Alpha-1-antiproteinase OS=Rattus norvegicus GN=Serpina1 PE=1 SV=1
A0A0G2K896	0.9655	0.985	1.0202	0.0288475	0.11249	0.2207	no	no change	GO:0004857;GO:0005576;GO:0005615;GO:0043086			Similar to RIKEN cDNA 1300017J02 OS=Rattus norvegicus GN=RGD1310507 PE=1 SV=1
P20059	1.086	0.9675	0.890884	-0.166691	0.00573637	0.0493055	yes	no change	GO:0042168;GO:0006879;GO:0015232;GO:0070062;GO:0015886;GO:0051246;GO:0042531;GO:0072562;GO:0060332;GO:0005576;GO:0005615;GO:0005623;GO:0002925;GO:0060335;GO:0046872;GO:0002639;GO:0020027	rno:58917	KOG1565	Hemopexin OS=Rattus norvegicus GN=Hpx PE=1 SV=3
G3V843	1.0285	0.977	0.949927	-0.0741113	0.0212645	0.0791389	yes	no change	GO:0004252;GO:0048712;GO:0009897;GO:0030307;GO:0007596;GO:0045861;GO:0051281;GO:0032967;GO:0007166;GO:0007599;GO:0008233;GO:0061844;GO:0070062;GO:0009611;GO:0072562;GO:0001530;GO:0051838;GO:0005509;GO:0006508;GO:0008236;GO:0010468;GO:1900738;GO:0008284;GO:0016787;GO:2000379;GO:0090218;GO:0070945;GO:0006953;GO:0008360;GO:0014068;GO:0008201;GO:0030168;GO:0005615;GO:1900016;GO:0042730;GO:1900182;GO:…	rno:29251		Prothrombin OS=Rattus norvegicus GN=F2 PE=1 SV=1
P04639	0.9115	0.95	1.04224	0.0596849	0.0120895	0.0671434	yes	no change	GO:0034115;GO:0008104;GO:0010804;GO:0019915;GO:0034191;GO:0034190;GO:0005548;GO:0050728;GO:0051496;GO:0005543;GO:0010898;GO:0005319;GO:0034361;GO:0034362;GO:0034363;GO:0034364;GO:0034365;GO:0034366;GO:0031100;GO:0043534;GO:0030300;GO:0010873;GO:0043691;GO:0007179;GO:0015485;GO:0018206;GO:0019433;GO:0045499;GO:0043627;GO:0045723;GO:0034375;GO:0034372;GO:0031072;GO:0015914;GO:0050821;GO:0010903;GO:…	rno:25081		Apolipoprotein A-I OS=Rattus norvegicus GN=Apoa1 PE=1 SV=2
M0R979	0.9725	1.0955	1.12648	0.171819	0.00605858	0.0497079	yes	no change	GO:0032026;GO:0005783;GO:0050840;GO:0050921;GO:0048266;GO:0003151;GO:0043652;GO:0042535;GO:0009612;GO:0048514;GO:2001027;GO:0003417;GO:0002581;GO:0042327;GO:0051592;GO:0043536;GO:0040037;GO:0030511;GO:0030169;GO:0043236;GO:0016477;GO:0030198;GO:0043032;GO:0030194;GO:0009897;GO:0018149;GO:0001953;GO:0002605;GO:0071356;GO:0051897;GO:0045727;GO:0002040;GO:0001968;GO:2000379;GO:0030141;GO:0007050;GO:…			Uncharacterized protein OS=Rattus norvegicus GN=Thbs1 PE=1 SV=2
P06238	0.775	0.8045	1.03806	0.0538961	0.178891	0.311979	no	no change	GO:0051384;GO:0004866;GO:0019959;GO:0051289;GO:0019899;GO:0019838;GO:0001553;GO:0002438;GO:0048863;GO:0005615;GO:0048306;GO:0009611;GO:0072562;GO:0010466;GO:0034695;GO:0002020;GO:0001869;GO:0043120;GO:0042803;GO:0019966;GO:0007584;GO:0006953;GO:0030414;GO:0004867;GO:0010951;GO:0010037;GO:0070062;GO:0005576;GO:0048406;GO:0005102;GO:1990402;GO:0048403	rno:100911545;rno:24153		Alpha-2-macroglobulin OS=Rattus norvegicus GN=A2m PE=2 SV=2
B2RYM3	1.08	1.024	0.948148	-0.0768156	0.0164838	0.0725689	yes	no change	GO:0010951;GO:0030212;GO:0070062;GO:0072562;GO:0004867	rno:306251		Inter-alpha trypsin inhibitor, heavy chain 1 OS=Rattus norvegicus GN=Itih1 PE=1 SV=1
Q5M7T5	1.094	1.032	0.943327	-0.0841698	0.0172339	0.0749572	yes	no change	GO:0007584;GO:0002438;GO:0070062;GO:0007595;GO:2000266;GO:0072562;GO:0030193;GO:0005515;GO:0002020;GO:0004867;GO:0010951;GO:0008201;GO:0042802;GO:0005615	rno:304917	KOG2392	Serine (Or cysteine) peptidase inhibitor, clade C (Antithrombin), member 1 OS=Rattus norvegicus GN=Serpinc1 PE=1 SV=1
P02651	0.7635	1.034	1.35429	0.437536	0.00181614	0.0327813	yes	up	GO:0034445;GO:0034372;GO:0006869;GO:0030300;GO:0043691;GO:0051006;GO:0042744;GO:0042157;GO:0042632;GO:0044240;GO:0034364;GO:0060228;GO:0035634;GO:0042627;GO:0032094;GO:0005615;GO:0014012;GO:0006982;GO:0032374;GO:0072562;GO:0005576;GO:0065005;GO:0010898;GO:0002227;GO:0009986;GO:0042802;GO:0045723;GO:0034361;GO:0070328;GO:0016209;GO:0008289;GO:0055088;GO:0042803;GO:0031210;GO:0007159;GO:0017127;GO:…	rno:25080		Apolipoprotein A-IV OS=Rattus norvegicus GN=Apoa4 PE=1 SV=2
F7F389	1.2005	1.041	0.867139	-0.205665	0.000481173	0.0347407	yes	no change	GO:0019835;GO:0044218;GO:0005615;GO:0005829;GO:0007596;GO:0051260;GO:0005576;GO:0006957;GO:0005886;GO:0006955;GO:0006958;GO:0005579;GO:0001906	rno:117512		Complement component C9 OS=Rattus norvegicus GN=C9 PE=1 SV=1
A0A0G2K477	1.097	1.0295	0.938469	-0.0916197	0.122766	0.235737	no	no change				Uncharacterized protein OS=Rattus norvegicus GN=Ighm PE=4 SV=1
F1LTN6	0.976	1.006	1.03074	0.0436773	5.55556e-18	2.00556e-15	yes	no change	GO:0002377;GO:0005615;GO:0006955			Uncharacterized protein OS=Rattus norvegicus PE=1 SV=2
Q6IRS6	0.9845	1.004	1.01981	0.0282962	0.0538327	0.136856	no	no change	GO:0005615;GO:0005576;GO:0007339;GO:0007338;GO:0008191;GO:0010951;GO:0004869;GO:0070062	rno:83928		Fetub protein OS=Rattus norvegicus GN=Fetub PE=1 SV=1
P10959	0.938	0.9625	1.02612	0.0371986	0.0102525	0.0638128	yes	no change	GO:0016787;GO:0005788;GO:0052689;GO:0005783	rno:24346;rno:103694969	KOG1516	Carboxylesterase 1C OS=Rattus norvegicus GN=Ces1c PE=1 SV=3
F1LM30	1.0095	0.9805	0.971273	-0.0420514	0.0610903	0.151052	no	no change	GO:0016021			Uncharacterized protein OS=Rattus norvegicus GN=Ighm PE=1 SV=3
D3ZGK7	1.202	1.0745	0.893927	-0.161771	0.0258017	0.0870507	yes	no change	GO:0016787;GO:0005788;GO:0052689	rno:24346;rno:108349296;rno:684016;rno:103694969	KOG1516	Carboxylic ester hydrolase OS=Rattus norvegicus GN=Ces1c PE=1 SV=3
D3ZWD6	1.063	0.981	0.92286	-0.115817	0.00472537	0.0473849	yes	no change	GO:0019835;GO:0070062;GO:0072562;GO:0001848;GO:0005576;GO:0006956;GO:0006955;GO:0032403;GO:0005579;GO:0005615	rno:298288		Complement C8 alpha chain OS=Rattus norvegicus GN=C8a PE=1 SV=1
D3ZFH5	1.0225	0.996	0.974083	-0.0378832	0.058809	0.146414	no	no change	GO:0030212;GO:0070062;GO:0072562;GO:0004867;GO:0010951;GO:0005615			Uncharacterized protein OS=Rattus norvegicus GN=Itih2 PE=1 SV=3
P20761	0.941	0.8765	0.931456	-0.102441	0.364424	0.509911	no	no change	GO:0009897;GO:0050853;GO:0045087;GO:0006910;GO:0006911;GO:0042742;GO:0003823;GO:0034987;GO:0042571;GO:0006958;GO:0050871;GO:0072562			Ig gamma-2B chain C region OS=Rattus norvegicus GN=Igh-1a PE=1 SV=1
Q68FP1	0.963	1.054	1.0945	0.130267	0.0125597	0.0666774	yes	no change	GO:0051127;GO:0015629;GO:0030030;GO:0030155;GO:1902174;GO:0030041;GO:0010628;GO:0042989;GO:0045159;GO:1990000;GO:0005925;GO:0005737;GO:1903923;GO:0001726;GO:0002102;GO:0005615;GO:0045010;GO:1903903;GO:0043209;GO:0005634;GO:1903909;GO:0072562;GO:0003779;GO:0030478;GO:0005509;GO:0051593;GO:0048471;GO:0046872;GO:0097284;GO:2001269;GO:0005856;GO:0060271;GO:0030027;GO:0006915;GO:0051016;GO:0042060;GO:…	rno:296654	KOG0443	Gelsolin OS=Rattus norvegicus GN=Gsn PE=1 SV=1
P08934	1.0635	1.006	0.945933	-0.0801897	0.0519795	0.134033	no	no change	GO:0042130;GO:0007599;GO:0030414;GO:0048146;GO:0007596;GO:0031012;GO:0043407;GO:0007162;GO:0042311;GO:0050880;GO:0043204;GO:0072562;GO:0010466;GO:0002020;GO:0052548;GO:0043410;GO:0006954;GO:0010951;GO:0004869;GO:0045861;GO:0005615;GO:0043231;GO:0070062;GO:0002542;GO:0007204;GO:0050672;GO:0001938;GO:0005576;GO:0005102;GO:0030195	rno:25087		Kininogen-1 OS=Rattus norvegicus GN=Kng1 PE=2 SV=1
P06866	0.44	1.0315	2.34432	1.22917	0.000540473	0.027873	yes	up	GO:0051384;GO:0005783;GO:0033590;GO:0033591;GO:0032026;GO:0001889;GO:0042742;GO:0042594;GO:0002526;GO:0010942;GO:0032496;GO:0001666;GO:0014070;GO:0010165;GO:0007219;GO:0005615;GO:2000296;GO:0072562;GO:0098869;GO:0042803;GO:0005794;GO:0010288;GO:0031100;GO:0016209;GO:0006953;GO:0007283;GO:0009408;GO:0010033;GO:0070062;GO:0051602;GO:0007568;GO:0042542;GO:0030492;GO:0042493;GO:0002376;GO:0051354;GO:…	rno:24464		Haptoglobin OS=Rattus norvegicus GN=Hp PE=1 SV=3
Q5I0M1	0.8825	0.935	1.05949	0.0833701	0.023203	0.0837628	yes	no change	GO:0034392;GO:0007597;GO:0031012;GO:0051006;GO:0042627;GO:0070062;GO:0005543;GO:0031639;GO:0051917;GO:0030195;GO:0051918;GO:0034361;GO:0034364;GO:0006641;GO:0009986;GO:0060230;GO:0008289;GO:0033033;GO:0005615;GO:0010596;GO:0005576;GO:0042802;GO:0030193;GO:0001937;GO:0016525	rno:287774	KOG4297	Apolipoprotein H OS=Rattus norvegicus GN=Apoh PE=1 SV=1
A0A0G2K3K2	1.006	1.141	1.13419	0.181668	0.00565806	0.0498185	yes	no change	GO:0019894;GO:0015629;GO:0072749;GO:0035267;GO:0030529;GO:0005856;GO:0032091;GO:0005925;GO:0043209;GO:0005634;GO:0097433;GO:0000166;GO:0042802;GO:0030957;GO:0019901;GO:0005886;GO:0043234;GO:0050998;GO:0032991;GO:0048870;GO:0030863;GO:0005829;GO:0098973;GO:0005524;GO:0098974;GO:0036464	rno:287876;rno:81822;rno:684969;rno:100361457		Actin, cytoplasmic 1 OS=Rattus norvegicus GN=Actb PE=1 SV=1
Q3KR94	1.0345	0.9055	0.875302	-0.192147	0.00134935	0.0374703	yes	no change	GO:0061302;GO:0050840;GO:0014911;GO:0030247;GO:0031012;GO:0007160;GO:0048260;GO:0005737;GO:0032092;GO:0005615;GO:0072562;GO:0030198;GO:0042802;GO:0033627;GO:0005178;GO:0005796;GO:0010811;GO:0048709;GO:0048237;GO:0006955;GO:0010951;GO:0035987;GO:0008201;GO:0070062;GO:0051258;GO:0005604;GO:0050731;GO:0005044;GO:0006898;GO:0005576;GO:0097421;GO:0005518;GO:0005578	rno:29169	KOG1565	Vitronectin OS=Rattus norvegicus GN=Vtn PE=1 SV=1
A0A0G2K7X7	1.0435	1.054	1.01006	0.0144443	0.440943	0.583079	no	no change	GO:0070062;GO:0006883;GO:0006956;GO:0006955;GO:0003674;GO:0005579			Complement C7 OS=Rattus norvegicus GN=C7 PE=1 SV=1
A0A0G2K135	1.07	1.0315	0.964019	-0.052867	0.0146812	0.0688301	yes	no change	GO:0004252;GO:0006898;GO:0005615;GO:0008233;GO:0016787;GO:0005044;GO:0045087;GO:0016020;GO:0005634;GO:0006508;GO:0006958;GO:0046872;GO:0071354;GO:0008236	rno:79126		Complement factor I OS=Rattus norvegicus GN=Cfi PE=1 SV=1
P55314	1.0815	1.0135	0.937124	-0.0936876	0.0270811	0.0896907	yes	no change	GO:0019835;GO:0005615;GO:0045087;GO:0002376;GO:0005576;GO:0006956;GO:0006957;GO:0006955;GO:0006958;GO:1903561;GO:0005579;GO:0070062	rno:313421		Complement component C8 beta chain OS=Rattus norvegicus GN=C8b PE=2 SV=2
G3V8B1	1.014	0.954	0.940828	-0.0879965	0.0465374	0.130233	yes	no change	GO:0035774;GO:0051044;GO:0051047;GO:0035690;GO:0071241;GO:0010907;GO:0001503;GO:0032869;GO:0009749;GO:0010867;GO:0005737;GO:0005615;GO:0002430;GO:0043065;GO:0045919;GO:0005576;GO:0006507;GO:0010897;GO:0002062;GO:0004630;GO:0002042;GO:0008285;GO:0008286;GO:0010983;GO:0034364;GO:0071397;GO:0071277;GO:0071282;GO:0010595;GO:0043231;GO:0005578;GO:0070633;GO:0071401;GO:0017080;GO:0071467;GO:1900076;GO:…	rno:291132		Glycosylphosphatidylinositol specific phospholipase D1, isoform CRA_a OS=Rattus norvegicus GN=Gpld1 PE=1 SV=1
P14272	1.0935	1.034	0.945588	-0.080717	0.040915	0.118162	yes	no change	GO:0004252;GO:0042730;GO:0007599;GO:0070062;GO:0016787;GO:0005615;GO:0007597;GO:0007596;GO:0031639;GO:0005575;GO:0005576;GO:0003674;GO:0008150;GO:0006954;GO:0097421;GO:0006508;GO:0008233;GO:0008236;GO:0051919	rno:25048	KOG3627	Plasma kallikrein OS=Rattus norvegicus GN=Klkb1 PE=1 SV=1
A0A0G2K151	0.857	0.9285	1.08343	0.115607	0.00180448	0.0342852	yes	no change	GO:0051044;GO:0005783;GO:0034447;GO:0007616;GO:1905855;GO:0005543;GO:0098869;GO:0060999;GO:0045541;GO:0044794;GO:0005319;GO:0034361;GO:0034362;GO:0034363;GO:0034364;GO:0016209;GO:0043537;GO:0010977;GO:0010976;GO:0010873;GO:0043691;GO:0010875;GO:0106003;GO:0043407;GO:1900272;GO:1990777;GO:0030195;GO:0034375;GO:0034372;GO:1903002;GO:0090181;GO:0019934;GO:0042157;GO:0042982;GO:0042627;GO:0035641;GO:…	rno:25728		Apolipoprotein E OS=Rattus norvegicus GN=Apoe PE=1 SV=1
A0A0G2K3G0	1.012	0.999	0.987154	-0.0186527	0.179447	0.311445	no	no change	GO:0002839;GO:0030308;GO:0061844;GO:2000504;GO:0007162;GO:0008270;GO:0051894;GO:0051715;GO:0043065;GO:0033629;GO:2001027;GO:0046872;GO:0010468;GO:0008285;GO:0020037;GO:0009986;GO:0050832;GO:0043395;GO:0032956;GO:0010951;GO:0004869;GO:0043254;GO:0008201;GO:0030168;GO:0010593;GO:0050730;GO:0019865;GO:0005576;GO:1900747;GO:0030193;GO:0005102;GO:0016525	rno:171016		Histidine-rich glycoprotein OS=Rattus norvegicus GN=Hrg PE=1 SV=1
P31211	0.997	0.926	0.928786	-0.106581	0.000990393	0.0397258	yes	no change	GO:0005615;GO:0006810;GO:0008289;GO:0005575;GO:0010951;GO:0008211;GO:0005576;GO:0003674;GO:0004867;GO:0005496;GO:0008150;GO:0070062	rno:299270	KOG2392	Corticosteroid-binding globulin OS=Rattus norvegicus GN=Serpina6 PE=1 SV=2
Q5M8C3	0.9105	0.9885	1.08567	0.118582	0.0547364	0.137221	no	no change	GO:0010951;GO:0070062;GO:0005576;GO:0005615;GO:0004867	rno:246328	KOG2392	Serine (Or cysteine) proteinase inhibitor, clade A (Alpha-1 antiproteinase, antitrypsin), member 4 OS=Rattus norvegicus GN=Serpina4 PE=1 SV=1
P24090	0.912	0.8315	0.911732	-0.133318	0.030525	0.0958219	yes	no change	GO:0030308;GO:0008584;GO:0001503;GO:0032869;GO:0030502;GO:0021987;GO:0050766;GO:0045780;GO:0005615;GO:0050727;GO:0072562;GO:0061099;GO:0019210;GO:0031100;GO:0006461;GO:0046627;GO:0006953;GO:0004866;GO:0010951;GO:0004869;GO:0031012;GO:0030294;GO:0070062;GO:0043234;GO:0042326;GO:0005576	rno:25373		Alpha-2-HS-glycoprotein OS=Rattus norvegicus GN=Ahsg PE=1 SV=2
Q6P6T1	0.9575	0.9885	1.03238	0.0459685	0.467256	0.608952	no	no change	GO:0004252;GO:0046872;GO:0005615;GO:0016787;GO:0070062;GO:0045087;GO:0072562;GO:0002376;GO:0051591;GO:0001867;GO:0005509;GO:0010001;GO:0006508;GO:0003674;GO:0006958;GO:0008236;GO:0008233;GO:0042802;GO:0005576	rno:192262	KOG3627	Complement C1s subcomponent OS=Rattus norvegicus GN=C1s PE=2 SV=2
P20762	0.866	0.903	1.04273	0.060359	0.120293	0.232224	no	no change	GO:0003823			Ig gamma-2C chain C region OS=Rattus norvegicus PE=2 SV=1
Q64240	1.0665	0.997	0.934834	-0.0972186	0.0122448	0.0669756	yes	no change	GO:0043231;GO:0070062;GO:0020037;GO:0019862;GO:0005615;GO:0009986;GO:0005886;GO:0018298;GO:0031012;GO:0036094;GO:0010951;GO:0005576;GO:0030163;GO:0030414;GO:0004867;GO:0072562;GO:0010466;GO:0042803	rno:25377	KOG4295	Protein AMBP OS=Rattus norvegicus GN=Ambp PE=1 SV=1
B1H260	1.1425	0.9525	0.833698	-0.262403	0.0175465	0.072808	yes	no change	GO:0005575;GO:0008150;GO:0007596;GO:0003674			Coagulation factor XIII B chain OS=Rattus norvegicus GN=F13b PE=1 SV=1
A0A0G2JSW3	1.049	1.125	1.07245	0.10091	0.0507413	0.132736	no	no change	GO:0005344;GO:0019825;GO:0020037;GO:0031722;GO:0031721;GO:0051291;GO:0005833;GO:0006749;GO:0005506;GO:0046872;GO:0015671	rno:24440		Globin a4 OS=Rattus norvegicus GN=Hbb PE=1 SV=1
B5DEH7	1.062	0.993	0.935028	-0.0969181	0.0173891	0.0729937	yes	no change	GO:0004252;GO:0070062;GO:0008150;GO:0016787;GO:0031638;GO:0072562;GO:0005575;GO:0003674;GO:0005509;GO:0006508;GO:0006958;GO:0008233;GO:0005615	rno:312705	KOG3627	C1r protein OS=Rattus norvegicus GN=C1r PE=1 SV=1
A0A0H2UI19	1.0605	1.0285	0.969826	-0.0442028	0.245123	0.379784	no	no change	GO:0004252;GO:0042730;GO:0002542;GO:0005615;GO:0016787;GO:0016540;GO:0070062;GO:0007596;GO:0030193;GO:0031638;GO:0008236;GO:0016485;GO:0051788;GO:0005509;GO:0002353;GO:0010756;GO:0005576;GO:0008233;GO:0051919;GO:0006508;GO:0030194	rno:306761		Coagulation factor XII OS=Rattus norvegicus GN=F12 PE=1 SV=1
Q811M5	0.9985	0.953	0.954432	-0.0672862	0.0812766	0.174648	no	no change	GO:0019835;GO:0002376;GO:0001701;GO:0005615;GO:0045917;GO:0045087;GO:0045766;GO:0043065;GO:0005576;GO:0003674;GO:0001970;GO:0006955;GO:0006956;GO:0006958;GO:0005579;GO:0070062	rno:24237		Complement component C6 OS=Rattus norvegicus GN=C6 PE=2 SV=1
G3V852	0.9425	1.086	1.15225	0.20446	0.0116543	0.0667811	yes	no change	GO:0005200;GO:0017166;GO:0003674;GO:0005925;GO:0005856;GO:0001726;GO:0070062;GO:0003779;GO:0032403;GO:0033622;GO:0001786;GO:0005178;GO:0051015;GO:0008150;GO:0030274;GO:0007155;GO:0007016;GO:0035091;GO:0007229;GO:0030866;GO:0045296;GO:0005575;GO:0007044;GO:0070527	rno:313494	KOG4261	RCG55135, isoform CRA_b OS=Rattus norvegicus GN=Tln1 PE=1 SV=1
A0A0H2UHH2	0.9785	0.9695	0.990802	-0.013331	0.579458	0.697281	no	no change	GO:0043234;GO:0046790;GO:0005615;GO:0045087;GO:0006461;GO:1903016;GO:0030246;GO:0045656;GO:0031012;GO:0001849;GO:0046597;GO:0044871;GO:0005576;GO:0005509;GO:0048525;GO:1903019;GO:0046872;GO:0042802;GO:0044869	rno:29339		Serum amyloid P-component OS=Rattus norvegicus GN=Apcs PE=1 SV=1
Q6MG73	1.0175	0.9635	0.946929	-0.0786722	0.0668828	0.158847	no	no change	GO:0004252;GO:0070062;GO:0016787;GO:0007584;GO:0005575;GO:0005576;GO:0006956;GO:0005515;GO:0006508;GO:2000427;GO:0006958;GO:0008236;GO:0008233;GO:0005615	rno:24231		Complement C2 OS=Rattus norvegicus GN=C2 PE=1 SV=1
Q6P734	0.918	1.059	1.15359	0.206137	0.020668	0.079374	yes	no change	GO:0042730;GO:0007568;GO:0005615;GO:0030193;GO:0045087;GO:0007596;GO:0072562;GO:0045916;GO:0002376;GO:0001848;GO:0005576;GO:0003674;GO:0008150;GO:0030414;GO:0004867;GO:0010951;GO:0007599;GO:0001869;GO:0010466;GO:0006958;GO:0070062	rno:295703	KOG2392	Plasma protease C1 inhibitor OS=Rattus norvegicus GN=Serping1 PE=2 SV=1
Q6IRK9	1.0555	0.958	0.907627	-0.139829	0.0511483	0.132838	no	no change	GO:0005737;GO:0005794;GO:0046872;GO:0005783;GO:0016787;GO:0070062;GO:0006590;GO:0004180;GO:0042246;GO:0043171;GO:0043231;GO:0005764;GO:0005576;GO:0070573;GO:0006508;GO:0008233;GO:0042803;GO:0008237;GO:0005615	rno:58952	KOG2195	Carboxypeptidase Q OS=Rattus norvegicus GN=Cpq PE=1 SV=1
F1M957	1.016	1.019	1.00295	0.00425365	0.826506	0.872422	no	no change	GO:0005178;GO:0031589;GO:0051087;GO:0007599;GO:0005783;GO:0047485;GO:0051260;GO:0007596;GO:0033093;GO:0019865;GO:0031012;GO:0005576;GO:0042802;GO:0002020;GO:0007155;GO:0005518;GO:0030168;GO:0042803	rno:116669	KOG1216	von Willebrand factor OS=Rattus norvegicus GN=Vwf PE=1 SV=3
A0A0G2JSV6	0.9945	1.066	1.0719	0.100164	0.0238169	0.0851276	yes	no change	GO:0005344;GO:0022627;GO:0042744;GO:0003674;GO:0010942;GO:0032355;GO:0001701;GO:0005615;GO:0016020;GO:0072562;GO:0005833;GO:0098869;GO:0048821;GO:0005506;GO:0046872;GO:0015671;GO:0020037;GO:0031720;GO:0051291;GO:0070062;GO:0019825;GO:0042542;GO:0031838;GO:0004601	rno:25632;rno:360504		Globin c2 OS=Rattus norvegicus GN=Hba-a2 PE=1 SV=1
F1LQT4	1.098	1.0075	0.917577	-0.124098	0.00559957	0.0531959	yes	no change	GO:0070062;GO:0072562	rno:303861	KOG0619	Carboxypeptidase N subunit 2 OS=Rattus norvegicus GN=Cpn2 PE=1 SV=1
P55159	0.9915	0.928	0.935956	-0.095488	0.0139026	0.0697063	yes	no change	GO:0034445;GO:0032411;GO:0016311;GO:0046872;GO:0046434;GO:0070062;GO:0005615;GO:0005543;GO:0009636;GO:0072562;GO:0005509;GO:0102007;GO:0010875;GO:0004064;GO:0042803;GO:0016787;GO:0034364;GO:0006629;GO:0034366;GO:1902617;GO:0070542;GO:0008203;GO:0004063;GO:0043231;GO:0046395;GO:0051099;GO:0031667;GO:0005576;GO:0019439;GO:0046470	rno:84024		Serum paraoxonase/arylesterase 1 OS=Rattus norvegicus GN=Pon1 PE=1 SV=3
P01015	0.892	1.0135	1.13621	0.18423	0.00197554	0.0324167	yes	no change	GO:1903779;GO:0038166;GO:2001238;GO:0007160;GO:0008065;GO:0003014;GO:0007166;GO:0042445;GO:0001822;GO:0032930;GO:0006606;GO:0014824;GO:0001999;GO:0001998;GO:0010976;GO:0042756;GO:0010873;GO:0001991;GO:0050731;GO:0035815;GO:0007202;GO:0007204;GO:0003081;GO:0030198;GO:1904754;GO:0010536;GO:0043524;GO:0071260;GO:0010628;GO:0042310;GO:0042311;GO:0042981;GO:1905010;GO:0001568;GO:0072562;GO:0006883;GO:…	rno:24179	KOG2392	Angiotensinogen OS=Rattus norvegicus GN=Agt PE=1 SV=1
P01836	0.6	0.6905	1.15083	0.202679	0.401838	0.545352	no	no change	GO:0009897;GO:0050853;GO:0005615;GO:0030183;GO:0045087;GO:0006910;GO:0006911;GO:0050871;GO:0042742;GO:0003823;GO:0034987;GO:0072562;GO:0042571;GO:0006958;GO:0001895;GO:0070062			Ig kappa chain C region, A allele OS=Rattus norvegicus PE=1 SV=1
P48199	1.2985	1.205	0.927994	-0.107813	0.035557	0.107866	yes	no change	GO:0032929;GO:0030426;GO:0030175;GO:0045429;GO:0010628;GO:0001666;GO:0046790;GO:0032355;GO:0097756;GO:0005615;GO:1900006;GO:0071354;GO:0001849;GO:0005509;GO:0009314;GO:0010745;GO:0046872;GO:0050750;GO:0042802;GO:0042803;GO:0010288;GO:0032930;GO:2000482;GO:0071277;GO:0045471;GO:0042060;GO:0006958;GO:0030169;GO:0051258;GO:0007568;GO:0015485;GO:0006953;GO:0070062;GO:0071732;GO:0033574;GO:0005576;GO:…	rno:25419		C-reactive protein OS=Rattus norvegicus GN=Crp PE=1 SV=1
P04916	0.896	0.941	1.05022	0.070696	0.153651	0.280141	no	no change	GO:0060347;GO:0032024;GO:0048562;GO:0030324;GO:0060059;GO:0008584;GO:0060044;GO:0042593;GO:0060041;GO:0051024;GO:0060065;GO:0032868;GO:0042572;GO:0042574;GO:0050908;GO:0006094;GO:0070062;GO:0048807;GO:0016918;GO:0005501;GO:0032526;GO:0048706;GO:0005215;GO:0006810;GO:0036094;GO:0045471;GO:0007283;GO:0001654;GO:0034633;GO:0005615;GO:0043234;GO:0007507;GO:0060157;GO:0071939;GO:0019841;GO:0048738;GO:…	rno:25703		Retinol-binding protein 4 OS=Rattus norvegicus GN=Rbp4 PE=1 SV=1
F7FHF3	0.9955	0.9805	0.984932	-0.0219037	0.255562	0.392587	no	no change	GO:0032967;GO:0005615;GO:0051496;GO:0005577;GO:0072562;GO:0048514;GO:0002020;GO:0045944;GO:0051918;GO:0042803;GO:0048661;GO:0009986;GO:0045597;GO:0046330;GO:0004867;GO:0010951;GO:0010033;GO:0070062;GO:0002034;GO:0030199;GO:0010757;GO:0070374;GO:0071636	rno:287527		Serpin family F member 2 OS=Rattus norvegicus GN=Serpinf2 PE=1 SV=1
G3V836	0.9935	0.9825	0.988928	-0.0160626	0.507078	0.646838	no	no change	GO:0005739;GO:0032286;GO:0032436;GO:0031018;GO:1902230;GO:0030426;GO:0097193;GO:0050821;GO:0106003;GO:0045429;GO:0010628;GO:0009416;GO:2000060;GO:0032991;GO:1902998;GO:0061518;GO:1903573;GO:0048260;GO:0005783;GO:0005737;GO:0016020;GO:0001540;GO:0000902;GO:1902430;GO:0009615;GO:0005634;GO:0097440;GO:0009611;GO:0072562;GO:0043065;GO:0043066;GO:1902949;GO:0043005;GO:0060548;GO:0032403;GO:2001244;GO:…	rno:24854		Clusterin OS=Rattus norvegicus GN=Clu PE=1 SV=1
Q4KM75	0.998	1.029	1.03106	0.0441313	0.0172339	0.0740649	yes	no change	GO:0005044;GO:0016020;GO:0070062;GO:0072562;GO:0006898	rno:310693		CD5 antigen-like OS=Rattus norvegicus GN=Cd5l PE=1 SV=1
P11517	0.98	1.0275	1.04847	0.0682847	0.00928728	0.0609583	yes	no change	GO:0005344;GO:0019825;GO:0020037;GO:0005833;GO:0005506;GO:0046872;GO:0015671	rno:100134871;rno:689064;rno:103694857	KOG3378	Hemoglobin subunit beta-2 OS=Rattus norvegicus PE=1 SV=2
A0A0G2K8K3	1.0165	0.967	0.951303	-0.0720224	0.230939	0.368889	no	no change	GO:0007596;GO:0010951;GO:0005576;GO:0005615;GO:0004867	rno:79224		Heparin cofactor 2 OS=Rattus norvegicus GN=Serpind1 PE=1 SV=1
P06399	1.1965	0.9165	0.765984	-0.384614	0.00285128	0.0395889	yes	down	GO:1902042;GO:0009897;GO:0033595;GO:0007599;GO:0034116;GO:0014911;GO:0031639;GO:0007596;GO:0007160;GO:0045907;GO:0003674;GO:0007165;GO:0032868;GO:0046898;GO:0005737;GO:0010165;GO:0032355;GO:0050839;GO:0031091;GO:0005615;GO:0072377;GO:0072378;GO:0071354;GO:0070527;GO:0009636;GO:0072562;GO:0005198;GO:1990643;GO:0046872;GO:0045087;GO:0005791;GO:0009986;GO:0042730;GO:2000352;GO:0051592;GO:0006953;GO:…	rno:361969	KOG2579	Fibrinogen alpha chain OS=Rattus norvegicus GN=Fga PE=1 SV=3
Q3B8R6	1.0225	1.0045	0.982396	-0.0256233	0.37026	0.516076	no	no change	GO:0070062;GO:0001580;GO:0005634;GO:0031012;GO:0005576;GO:0007155;GO:0001895;GO:0005615	rno:25294		Alpha-2-glycoprotein 1, zinc OS=Rattus norvegicus GN=Azgp1 PE=1 SV=1
M0R9U2	1.033	1.032	0.999032	-0.00139728	0.934767	0.947896	no	no change	GO:0009897;GO:0050853;GO:0045087;GO:0006910;GO:0006911;GO:0042742;GO:0003823;GO:0034987;GO:0042571;GO:0006958;GO:0050871;GO:0072562			Uncharacterized protein OS=Rattus norvegicus PE=1 SV=1
F7FAY5	0.966	0.9915	1.0264	0.0375896	0.221442	0.360093	no	no change	GO:0005576;GO:0005615	rno:360919		Similar to alpha-fetoprotein OS=Rattus norvegicus GN=LOC360919 PE=1 SV=1
P02767	0.8305	1.0325	1.24323	0.31409	0.0101487	0.0642754	yes	up	GO:0005179;GO:0005615;GO:0070324;GO:0070062;GO:0070327;GO:0006144;GO:0042403;GO:0042572;GO:0046982;GO:0010469;GO:0042562;GO:0042802;GO:0005576	rno:24856	KOG3006	Transthyretin OS=Rattus norvegicus GN=Ttr PE=1 SV=1
Q99J86	0.994	1.0165	1.02264	0.0322925	0.240986	0.378243	no	no change	GO:0005737;GO:0043473;GO:0042552;GO:0040014;GO:0005615;GO:0016021;GO:0016020;GO:0030246;GO:0005576;GO:0003674;GO:0004872;GO:0006954;GO:0005886;GO:0021549;GO:0006979;GO:0070062	rno:83526	KOG1388	Attractin OS=Rattus norvegicus GN=Atrn PE=2 SV=1
P16296	1.0445	1.018	0.974629	-0.0370749	0.15034	0.275496	no	no change	GO:0004252;GO:0004175;GO:0007599;GO:0070062;GO:0016787;GO:0007596;GO:0031638;GO:0005575;GO:0046872;GO:0005576;GO:0003674;GO:0005509;GO:0006508;GO:0008233;GO:0008236;GO:0005615	rno:24946		Coagulation factor IX OS=Rattus norvegicus GN=F9 PE=2 SV=2
D3ZPI8	1.1305	1.026	0.907563	-0.13993	0.0401426	0.116867	yes	no change	GO:0019835;GO:0070062;GO:0072562;GO:0036094;GO:0001848;GO:0005576;GO:0032403;GO:0005615	rno:296545		Complement C8 gamma chain OS=Rattus norvegicus GN=C8g PE=1 SV=1
Q80ZA3	0.9325	0.887	0.951206	-0.0721696	0.25327	0.390729	no	no change	GO:0007614;GO:0030424;GO:0010629;GO:0060041;GO:0060770;GO:0050728;GO:0070062;GO:0071300;GO:0010447;GO:0001822;GO:0050769;GO:0071333;GO:0048471;GO:0046685;GO:0043025;GO:0071279;GO:0043203;GO:0010976;GO:0004867;GO:0010951;GO:1901215;GO:0005615;GO:0071549;GO:0005604;GO:0007568;GO:0010596;GO:0031012;GO:0042698;GO:0005576;GO:0016525	rno:287526	KOG2392	Alpha-2 antiplasmin OS=Rattus norvegicus GN=Serpinf1 PE=1 SV=1
A0A0H2UHR6	1.019	0.9695	0.951423	-0.0718412	0.00656672	0.050438	yes	no change	GO:0004252;GO:0016020;GO:0043231;GO:0016787;GO:0007596;GO:0005576;GO:0005543;GO:0005509;GO:0006508;GO:0008233;GO:0008236;GO:0051897;GO:0005783	rno:29243		Coagulation factor X OS=Rattus norvegicus GN=F10 PE=1 SV=1
D4A183	0.987	1.0715	1.08561	0.11851	0.0616178	0.15132	no	no change	GO:0017159;GO:0016811;GO:0006807;GO:0005615;GO:0015939	rno:498992	KOG0806	Similar to Vanin-3 (Predicted) OS=Rattus norvegicus GN=Vnn3 PE=1 SV=1
G3V6K6	1.048	0.9975	0.951813	-0.07125	0.035027	0.107159	yes	no change	GO:0045907;GO:0007611;GO:0007165;GO:0007166;GO:0007169;GO:0010960;GO:0023014;GO:0045780;GO:0050729;GO:0016021;GO:0016020;GO:0070435;GO:0000166;GO:0004716;GO:0004714;GO:0004713;GO:0030307;GO:0016101;GO:0031901;GO:0042127;GO:0032930;GO:1905208;GO:0019901;GO:0019903;GO:0071364;GO:0007173;GO:0097489;GO:0050679;GO:0043235;GO:0042327;GO:0050730;GO:0042698;GO:0060571;GO:0005178;GO:0071260;GO:0030335;GO:…	rno:24329	KOG1025	Receptor protein-tyrosine kinase OS=Rattus norvegicus GN=Egfr PE=1 SV=1
M0R485	0.9655	0.8945	0.926463	-0.110195	0.00716292	0.0527717	yes	no change	GO:0070062;GO:0008745;GO:0032827;GO:0044117;GO:0050727;GO:0042834;GO:0016045;GO:0050830;GO:0008270;GO:0009253;GO:0032689;GO:0016019;GO:0002221	rno:299567		Peptidoglycan recognition protein 2 OS=Rattus norvegicus GN=Pglyrp2 PE=1 SV=2
F1LQS6	0.9845	1.0175	1.03352	0.0475657	0.0465772	0.129341	yes	no change	GO:2001213;GO:0007595;GO:0010629;GO:0051898;GO:0004855;GO:0004854;GO:0010044;GO:0050660;GO:0043546;GO:0005615;GO:0071356;GO:0005777;GO:0045602;GO:0022900;GO:0030856;GO:0051536;GO:0005506;GO:0016491;GO:0042803;GO:2000379;GO:0006919;GO:0016903;GO:0009115;GO:0050421;GO:0055114;GO:0009055;GO:0046872;GO:0016614;GO:0071347;GO:0051537;GO:0016529;GO:1900747;GO:1900745;GO:0001933;GO:0005829;GO:0001937	rno:497811	KOG0430	RCG61833 OS=Rattus norvegicus GN=Xdh PE=1 SV=2
Q9EQV8	1.1125	1.049	0.942921	-0.0847907	0.331792	0.475305	no	no change	GO:0097060;GO:0005794;GO:0051384;GO:0005615;GO:0016787;GO:0043025;GO:0004181;GO:0004180;GO:0010815;GO:0004185;GO:0005576;GO:0008270;GO:0030141;GO:0006508;GO:0008233;GO:0046872;GO:0030070;GO:0008237	rno:365466	KOG2649	Carboxypeptidase N catalytic chain OS=Rattus norvegicus GN=Cpn1 PE=2 SV=1
A0A0G2K8V2	1.1005	1.0135	0.920945	-0.118813	0.0485978	0.130924	yes	no change	GO:0048675;GO:0015629;GO:0034333;GO:0030032;GO:0002162;GO:0005925;GO:0005737;GO:0002009;GO:0002102;GO:0070062;GO:0034394;GO:0005198;GO:0003779;GO:0030334;GO:0042383;GO:0051015;GO:0005916;GO:0005913;GO:0005912;GO:0005911;GO:0005886;GO:0007155;GO:0090136;GO:0031625;GO:0032991;GO:0045294;GO:0045296;GO:0043297;GO:0070527;GO:0043034			Vinculin OS=Rattus norvegicus GN=Vcl PE=1 SV=1
A0A0G2JXF0	1.1685	1.085	0.928541	-0.106963	0.0773762	0.173496	no	no change	GO:0002377;GO:0005615;GO:0006955			Uncharacterized protein OS=Rattus norvegicus PE=1 SV=1
A0A0G2K980	1.021	1.009	0.988247	-0.0170567	0.395449	0.542802	no	no change	GO:0009897;GO:0050853;GO:0045087;GO:0006910;GO:0006911;GO:0042742;GO:0003823;GO:0034987;GO:0042571;GO:0006958;GO:0050871;GO:0072562			Uncharacterized protein OS=Rattus norvegicus PE=1 SV=1
A0A0G2K2V6	1.1895	1.621	1.36276	0.446529	0.000468273	0.0422616	yes	up	GO:0005737;GO:0018149;GO:0070062;GO:0030216;GO:0005634;GO:0005198;GO:0005882;GO:0001533;GO:0030280	rno:450225		Keratin, type I cytoskeletal 10 OS=Rattus norvegicus GN=Krt10 PE=1 SV=1
B0BNN4	1.059	1.03	0.972616	-0.0400583	0.214493	0.353571	no	no change	GO:0005575;GO:0008150;GO:0003674;GO:0031012	rno:299314		Complement factor properdin OS=Rattus norvegicus GN=Cfp PE=1 SV=1
P51886	0.943	0.996	1.0562	0.078888	0.0488586	0.129691	yes	no change	GO:0051216;GO:0070062;GO:0005583;GO:0032914;GO:0007601;GO:0070848;GO:0031012;GO:0030199;GO:0005576;GO:0045944;GO:0007409;GO:0003674;GO:0005518;GO:0005578;GO:0014070;GO:0005615	rno:81682	KOG0619	Lumican OS=Rattus norvegicus GN=Lum PE=1 SV=1
F1LPR6	0.8705	1.0885	1.25043	0.322425	0.0810192	0.175137	no	up				Uncharacterized protein OS=Rattus norvegicus GN=Ighm PE=1 SV=3
F1LRE2	1.017	0.9275	0.911996	-0.1329	0.011924	0.0672587	yes	no change	GO:0071549;GO:0071364;GO:0007568;GO:0071378;GO:0071347;GO:0008022;GO:0031667;GO:0005654;GO:0042567;GO:0007155;GO:0005520	rno:79438	KOG0619	Insulin-like growth factor binding protein, acid labile subunit, isoform CRA_b OS=Rattus norvegicus GN=Igfals PE=1 SV=2
Q62669	0.925	1.0225	1.10541	0.144576	0.00689708	0.0518718	yes	no change	GO:0005344;GO:0019825;GO:0020037;GO:0072562;GO:0005833;GO:0005506;GO:0046872;GO:0015671	rno:103694855;rno:361619	KOG3378	Globin a1 OS=Rattus norvegicus GN=LOC103694855 PE=1 SV=1
P20767	0.9295	1.0235	1.10113	0.138984	0.00208716	0.0327593	yes	no change	GO:0009897;GO:0050853;GO:0045087;GO:0006910;GO:0006911;GO:0042742;GO:0003823;GO:0034987;GO:0042571;GO:0006958;GO:0050871;GO:0072562	rno:680329		Ig lambda-2 chain C region OS=Rattus norvegicus PE=4 SV=1
A0A0G2K3W2	0.973	1.0055	1.0334	0.0474014	0.0150385	0.069601	yes	no change	GO:0005794;GO:0016020;GO:0031091;GO:0007598;GO:0008015;GO:0005615;GO:0007596;GO:1903561;GO:0005576;GO:0032571;GO:0005507;GO:0005783	rno:304929		Coagulation factor V OS=Rattus norvegicus GN=F5 PE=1 SV=1
A0A0G2JZV7	1.036	0.9635	0.930019	-0.104667	0.0452879	0.127726	yes	no change	GO:0002377;GO:0005615;GO:0006955			Uncharacterized protein OS=Rattus norvegicus PE=1 SV=1
A0A0G2JXI1	0.9515	1.101	1.15712	0.210539	0.148127	0.272826	no	no change	GO:0005794;GO:0016020;GO:0031091;GO:0007598;GO:0008015;GO:0005615;GO:0007596;GO:1903561;GO:0005576;GO:0032571;GO:0005507;GO:0005783	rno:304929		Coagulation factor V OS=Rattus norvegicus GN=F5 PE=1 SV=1
F1LR92	0.6625	0.977	1.47472	0.560438	0.0108437	0.0652427	yes	up	GO:0005615	rno:299276	KOG2392	Serine protease inhibitor A3M OS=Rattus norvegicus GN=Serpina3m PE=1 SV=3
Q62894	0.8545	1.0025	1.1732	0.23045	0.0392243	0.115122	yes	no change	GO:0008022;GO:0019899;GO:0031012;GO:0001503;GO:0003674;GO:0007165;GO:0004871;GO:0030500;GO:0030502;GO:0001525;GO:0070062;GO:0045766;GO:0005576;GO:2000404;GO:0002020;GO:0043123;GO:0005134;GO:0001960;GO:0002828;GO:0008150;GO:0006954;GO:0031214;GO:0005615;GO:0043236;GO:0005578;GO:0001938;GO:0006357;GO:0010466	rno:116662		Extracellular matrix protein 1 OS=Rattus norvegicus GN=Ecm1 PE=1 SV=2
P02761	1.11	0.8495	0.765315	-0.385874	0.0111751	0.065068	yes	down	GO:0008286;GO:0007610;GO:0010907;GO:0009060;GO:0051897;GO:0005737;GO:0005615;GO:0005634;GO:0005576;GO:0006112;GO:0045834;GO:0045721;GO:0051055;GO:0005215;GO:0071396;GO:0036094;GO:0045892;GO:0045475;GO:0061179;GO:0070584;GO:0031649;GO:0042593;GO:0005829;GO:0005550;GO:0010628;GO:0005009;GO:0010888	rno:259246;rno:298109		Major urinary protein OS=Rattus norvegicus PE=1 SV=1
D4A4L6	1.051	1.0695	1.0176	0.0251738	0.208816	0.345792	no	no change	GO:0009897;GO:0050853;GO:0045087;GO:0006910;GO:0006911;GO:0042742;GO:0003823;GO:0034987;GO:0042571;GO:0006958;GO:0050871;GO:0072562			Uncharacterized protein OS=Rattus norvegicus PE=1 SV=1
A0A0H2UHF8	1.192	1.2695	1.06502	0.0908762	0.00614477	0.0492947	yes	no change	GO:0002439;GO:0002438;GO:0071300;GO:0005615;GO:0031100;GO:0071378;GO:0042493;GO:0006810;GO:0071385;GO:0008144;GO:0006953;GO:0002682;GO:0033197;GO:0032496;GO:0014070	rno:24614		Alpha-1-acid glycoprotein OS=Rattus norvegicus GN=Orm1 PE=1 SV=1
Q5M891	1.3405	0.925	0.690041	-0.535246	0.0017404	0.036958	yes	down	GO:0045732;GO:0044216;GO:0003723;GO:0045959;GO:0072562	rno:24235		C4b-binding protein alpha chain OS=Rattus norvegicus GN=C4bpa PE=1 SV=1
P04638	0.8445	0.715	0.846655	-0.240154	0.0523622	0.134062	no	no change	GO:0060192;GO:0034375;GO:0006656;GO:0006869;GO:0031072;GO:0031647;GO:0017127;GO:0030301;GO:0034374;GO:0010903;GO:0002526;GO:0002740;GO:0060228;GO:0043085;GO:0034190;GO:0009395;GO:0042627;GO:0072562;GO:0005615;GO:0032375;GO:0005543;GO:0070062;GO:0033344;GO:0034361;GO:0033700;GO:0005319;GO:0018158;GO:0008035;GO:0034364;GO:0051384;GO:0034366;GO:0031100;GO:0060621;GO:0055102;GO:0008289;GO:0031210;GO:…	rno:25649		Apolipoprotein A-II OS=Rattus norvegicus GN=Apoa2 PE=2 SV=1
Q62975	1.0105	0.9445	0.934686	-0.0974466	0.067458	0.159166	no	no change	GO:0007599;GO:0005615;GO:0007596;GO:0042246;GO:0060046;GO:0005576;GO:0030414;GO:0004867;GO:0010951;GO:0010466;GO:0008201;GO:0070062	rno:100909524;rno:171154	KOG2392	Protein Z-dependent protease inhibitor OS=Rattus norvegicus GN=Serpina10 PE=2 SV=2
D3ZC54	1.2265	0.9925	0.809213	-0.305408	0.00447162	0.047478	yes	down	GO:0009897;GO:0050853;GO:0045087;GO:0006910;GO:0006911;GO:0042742;GO:0003823;GO:0034987;GO:0042571;GO:0006958;GO:0050871;GO:0072562			Uncharacterized protein OS=Rattus norvegicus PE=1 SV=2
G3V679	1.19	1.1175	0.939076	-0.0906867	0.0542651	0.136991	no	no change	GO:0009897;GO:0055037;GO:0035690;GO:0005905;GO:1990712;GO:0010008;GO:0045780;GO:1990830;GO:0070062;GO:0031410;GO:0016021;GO:0016020;GO:0045830;GO:0005576;GO:0004998;GO:0048471;GO:0042802;GO:0042803;GO:0006879;GO:0030890;GO:0009986;GO:0030316;GO:0016323;GO:0005887;GO:0005886;GO:0042102;GO:0031623;GO:0006898;GO:0003725;GO:0033570;GO:0097286;GO:0033572;GO:0005768;GO:0005769	rno:64678	KOG2195	Transferrin receptor protein 1 OS=Rattus norvegicus GN=Tfrc PE=1 SV=1
M0RA79	0.9865	0.9585	0.971617	-0.0415406	0.159201	0.288802	no	no change	GO:0009897;GO:0050853;GO:0045087;GO:0006910;GO:0006911;GO:0042742;GO:0003823;GO:0034987;GO:0042571;GO:0006958;GO:0050871;GO:0072562			Uncharacterized protein OS=Rattus norvegicus GN=LOC691828 PE=1 SV=1
Q9EQV9	1.0005	0.933	0.932534	-0.100772	0.0634705	0.153778	no	no change	GO:0007599;GO:2000346;GO:0007596;GO:0008270;GO:0008233;GO:0008237;GO:0005615;GO:0004181;GO:0004180;GO:0071333;GO:0006508;GO:0046872;GO:0051918;GO:0016787;GO:0009408;GO:0070062;GO:0042730;GO:0003331;GO:0097421;GO:0042493;GO:0005576;GO:0010757	rno:113936	KOG2650	Carboxypeptidase B2 OS=Rattus norvegicus GN=Cpb2 PE=2 SV=1
F1LXY6	1.0285	1.01	0.982013	-0.0261865	0.405003	0.545545	no	no change				Uncharacterized protein OS=Rattus norvegicus PE=1 SV=2
D3ZTX4	1.0005	1.011	1.01049	0.0150618	0.703104	0.795676	no	no change	GO:0005975;GO:0016160;GO:0030246;GO:0003824;GO:0004553;GO:0004558	rno:103690059	KOG1065	Uncharacterized protein OS=Rattus norvegicus GN=Mgam PE=1 SV=3
P32038	1.0005	0.9585	0.958021	-0.0618708	0.517369	0.653043	no	no change	GO:0004252;GO:0004175;GO:0005615;GO:0016787;GO:0070062;GO:0045087;GO:0002376;GO:0007219;GO:0006957;GO:0006508;GO:0008233;GO:0008236;GO:0005576	rno:54249	KOG3627	Complement factor D OS=Rattus norvegicus GN=Cfd PE=1 SV=2
P23764	1.108	1.04	0.938628	-0.0913744	0.0269815	0.0901883	yes	no change	GO:0016491;GO:0055114;GO:0008430;GO:0005615;GO:0051289;GO:0070062;GO:0010269;GO:0042493;GO:0006979;GO:0098869;GO:0014070;GO:0042744;GO:0051412;GO:0006749;GO:0005576;GO:0002238;GO:0010033;GO:0004602;GO:0004601	rno:64317		Glutathione peroxidase 3 OS=Rattus norvegicus GN=Gpx3 PE=2 SV=2
Q5EBA7	1.007	0.949	0.942403	-0.0855837	0.0187797	0.0753273	yes	no change	GO:0005737;GO:0004252;GO:0005791;GO:0005615;GO:0016787;GO:0005576;GO:0006508;GO:0008233;GO:0008236	rno:58947	KOG1217;KOG3627	HGF activator OS=Rattus norvegicus GN=Hgfac PE=1 SV=1
G3V7N9	1.157	1.133	0.979257	-0.030241	0.554792	0.683549	no	no change	GO:0048839;GO:0051384;GO:0007568;GO:0007420;GO:0005615;GO:0045087;GO:0042803;GO:0005576;GO:0006955;GO:0006958;GO:0005602;GO:0010033;GO:0005581	rno:29687		Complement C1q subcomponent subunit B OS=Rattus norvegicus GN=C1qb PE=1 SV=1
A0A0G2KAL1	1.089	0.9085	0.834252	-0.261446	0.0077736	0.0561254	yes	no change	GO:0009897;GO:0050853;GO:0045087;GO:0006910;GO:0006911;GO:0042742;GO:0003823;GO:0034987;GO:0042571;GO:0006958;GO:0050871;GO:0072562			Uncharacterized protein OS=Rattus norvegicus PE=1 SV=1
A0A0G2JUY4	1.115	0.9815	0.880269	-0.183984	0.176878	0.309966	no	no change				Uncharacterized protein OS=Rattus norvegicus PE=1 SV=1
P14480	1.1815	0.951	0.804909	-0.313102	0.00374786	0.0436445	yes	down	GO:1902042;GO:0034116;GO:0045921;GO:0007599;GO:0005783;GO:0009897;GO:0007596;GO:0007160;GO:0045907;GO:0003674;GO:0007165;GO:0034622;GO:0044320;GO:0005737;GO:1903561;GO:0031091;GO:0070062;GO:0072378;GO:0051087;GO:0031639;GO:0072562;GO:0005198;GO:0009986;GO:0045087;GO:0042730;GO:2000352;GO:0051592;GO:0090277;GO:0005938;GO:0050839;GO:0030168;GO:0005615;GO:0051258;GO:0030674;GO:0050714;GO:0071347;GO:…	rno:24366		Fibrinogen beta chain OS=Rattus norvegicus GN=Fgb PE=1 SV=4
A0A0G2K3L1	1.1575	1.0765	0.930022	-0.104664	0.0947319	0.197678	no	no change	GO:0009897;GO:0050853;GO:0045087;GO:0006910;GO:0006911;GO:0042742;GO:0003823;GO:0034987;GO:0042571;GO:0006958;GO:0050871;GO:0072562			Uncharacterized protein OS=Rattus norvegicus PE=4 SV=1
M0RCC9	1.145	1.059	0.924891	-0.112645	0.189256	0.323799	no	no change	GO:0009897;GO:0050853;GO:0045087;GO:0006910;GO:0006911;GO:0042742;GO:0003823;GO:0034987;GO:0042571;GO:0006958;GO:0050871;GO:0072562			Uncharacterized protein OS=Rattus norvegicus PE=1 SV=1
C0JPT7	0.944	1.022	1.08263	0.114536	0.277902	0.414556	no	no change	GO:0032432;GO:0005911;GO:0030426;GO:0031267;GO:0044325;GO:0032231;GO:0016020;GO:0042993;GO:0043123;GO:0045184;GO:0019900;GO:0010977;GO:0072659;GO:0043433;GO:0005829;GO:0071526;GO:1901381;GO:0005903;GO:0017160;GO:0005080;GO:0050821;GO:0051020;GO:0034988;GO:1905031;GO:0003779;GO:0016479;GO:0048471;GO:0043025;GO:2001224;GO:0031941;GO:0060271;GO:0005938;GO:0051764;GO:0030863;GO:0001974;GO:0048365;GO:…	rno:293860	KOG0518	Filamin A OS=Rattus norvegicus GN=Flna PE=1 SV=1
Q7TMC3	1.0685	1.0775	1.00842	0.012101	0.492101	0.636732	no	no change	GO:0006996;GO:0043473;GO:0031084;GO:0070062;GO:0007596;GO:0005576	rno:365245		Aa2-028 OS=Rattus norvegicus GN=Saa4 PE=1 SV=1
P01681	0.979	1.0685	1.09142	0.126206	0.189664	0.322965	no	no change	GO:0003823			Ig kappa chain V region S211 OS=Rattus norvegicus PE=1 SV=1
D3ZJW6	1.0255	1.111	1.08337	0.115531	0.0254314	0.0874355	yes	no change	GO:0009897;GO:0050853;GO:0045087;GO:0006910;GO:0006911;GO:0042742;GO:0003823;GO:0034987;GO:0042571;GO:0006958;GO:0050871;GO:0072562			RCG21066 OS=Rattus norvegicus GN=rCG_21066 PE=1 SV=1
D1M8S3	0.983	1.0055	1.02289	0.0326498	0.230404	0.36967	no	no change	GO:0051092;GO:0019221;GO:0002114;GO:1900006;GO:0042094;GO:0005615;GO:0016021;GO:0016020;GO:0072602;GO:0004871;GO:0051965;GO:0004908;GO:0007165;GO:2000778;GO:0038172;GO:0032736;GO:1990782;GO:0032754			Interleukin 1 receptor accessory protein b OS=Rattus norvegicus GN=Il1rap PE=1 SV=1
P31720	1.143	1.1085	0.969816	-0.0442166	0.0197716	0.0775822	yes	no change	GO:0005575;GO:0005581;GO:0005615;GO:0045087;GO:0002376;GO:0005576;GO:0003674;GO:0010039;GO:0008150;GO:0006958;GO:0070062	rno:298566		Complement C1q subcomponent subunit A OS=Rattus norvegicus GN=C1qa PE=1 SV=2
D3ZQ25	0.9545	0.988	1.0351	0.0497658	0.326591	0.471597	no	no change	GO:0005201;GO:0048146;GO:0008022;GO:0031012;GO:0007162;GO:0010628;GO:0003674;GO:0070062;GO:0072378;GO:1900025;GO:0005576;GO:0005509;GO:1904237;GO:2000647;GO:0042802;GO:0005178;GO:2001202;GO:0007229;GO:1904188;GO:0071953;GO:0010952;GO:0005615;GO:0005604;GO:0007566;GO:0070051;GO:0005575;GO:0005577;GO:0030198;GO:0001968;GO:2000146;GO:0016504;GO:0044877;GO:0001933;GO:0070373;GO:0005578	rno:315191		Fibulin-1 OS=Rattus norvegicus GN=Fbln1 PE=1 SV=1
A0A0H2UHA1	1.023	0.96	0.938416	-0.0916998	0.229815	0.370372	no	no change	GO:0004252;GO:0005615;GO:0016787;GO:0005829;GO:0048306;GO:0005654;GO:0005576;GO:0001867;GO:0005509;GO:0006508;GO:0008233;GO:0042803;GO:0008236	rno:64023		Mannan-binding lectin serine protease 1 OS=Rattus norvegicus GN=Masp1 PE=1 SV=1
Q5I0M3	1.009	0.9905	0.981665	-0.0266973	0.075866	0.172249	no	no change	GO:0032091;GO:0070062;GO:0072562;GO:0005575;GO:0045919;GO:0008150;GO:0003674;GO:0046982;GO:0042803	rno:289057		Complement component factor h-like 1 OS=Rattus norvegicus GN=Cfhr1 PE=1 SV=1
F1M3X3	1.1225	1.167	1.03964	0.0560891	0.229632	0.371736	no	no change	GO:0009897;GO:0050853;GO:0045087;GO:0006910;GO:0006911;GO:0042742;GO:0003823;GO:0034987;GO:0042571;GO:0006958;GO:0050871;GO:0072562			Uncharacterized protein OS=Rattus norvegicus PE=4 SV=2
G3V7P2	0.9985	1.1665	1.16825	0.224352	0.0473134	0.129395	yes	no change	GO:0006508;GO:0008233;GO:0007567;GO:0070062	rno:84586	KOG2579	Fibrinogen-like 2 OS=Rattus norvegicus GN=Fgl2 PE=1 SV=1
F1LZ11	0.9835	1.0565	1.07422	0.103296	0.0140535	0.0694975	yes	no change	GO:0009897;GO:0050853;GO:0045087;GO:0006910;GO:0006911;GO:0042742;GO:0003823;GO:0034987;GO:0042571;GO:0006958;GO:0050871;GO:0072562			Uncharacterized protein OS=Rattus norvegicus PE=1 SV=1
A0A0G2K4I9	0.976	0.9695	0.99334	-0.00964025	0.77087	0.838205	no	no change	GO:0004252;GO:0070062;GO:0016787;GO:0005615;GO:0007596;GO:0031639;GO:0030193;GO:0005576;GO:0070009;GO:0006508;GO:0008233;GO:0008236;GO:0042802;GO:0051919			Coagulation factor XI OS=Rattus norvegicus GN=F11 PE=1 SV=1
D3ZE00	0.9895	1.05	1.06114	0.0856177	0.0300738	0.0952336	yes	no change	GO:0009897;GO:0050853;GO:0045087;GO:0006910;GO:0006911;GO:0042742;GO:0003823;GO:0034987;GO:0042571;GO:0006958;GO:0050871;GO:0072562			Uncharacterized protein OS=Rattus norvegicus PE=1 SV=3
Q5XFX0	0.961	1.1145	1.15973	0.213788	0.170049	0.30092	no	no change	GO:0070062;GO:0031982;GO:0045296;GO:0030855	rno:304983	KOG2046	Transgelin-2 OS=Rattus norvegicus GN=Tagln2 PE=1 SV=1
P19999	1.0485	0.9195	0.876967	-0.189405	0.0210967	0.0793322	yes	no change	GO:0070273;GO:0048306;GO:0030247;GO:0030246;GO:0044130;GO:0050766;GO:0005615;GO:0051289;GO:0001867;GO:0005509;GO:0002020;GO:0042803;GO:0070207;GO:0051873;GO:0045087;GO:0050830;GO:0006958;GO:0005581;GO:0002376;GO:0005576;GO:0005515;GO:0005537	rno:24548	KOG4297	Mannose-binding protein A OS=Rattus norvegicus GN=Mbl1 PE=1 SV=1
D3ZQM9	0.78	1.171	1.50128	0.586195	0.000483685	0.0291017	yes	up	GO:0009897;GO:0050853;GO:0045087;GO:0006910;GO:0006911;GO:0042742;GO:0003823;GO:0034987;GO:0042571;GO:0006958;GO:0050871;GO:0072562			Uncharacterized protein OS=Rattus norvegicus PE=1 SV=2
A0A0G2K7S9	1.183	1.1505	0.972527	-0.0401891	0.883727	0.919382	no	no change	GO:0009897;GO:0050853;GO:0045087;GO:0006910;GO:0006911;GO:0042742;GO:0003823;GO:0034987;GO:0042571;GO:0006958;GO:0050871;GO:0072562			Uncharacterized protein OS=Rattus norvegicus PE=1 SV=1
G3V6G1	0.9615	0.9905	1.03016	0.0428701	0.486866	0.632226	no	no change	GO:0030674;GO:0005615;GO:0019731;GO:0019862;GO:0071756;GO:0045087;GO:0060267;GO:0003094;GO:0042834;GO:0071748;GO:0031210;GO:0002250;GO:0034987;GO:0071752;GO:0071750;GO:0071751;GO:0032461;GO:0003697;GO:0042803			Immunoglobulin joining chain OS=Rattus norvegicus GN=Jchain PE=1 SV=1
G3V7H2	1.079	1.049	0.972196	-0.0406802	0.755702	0.829205	no	no change	GO:0016791;GO:0016311;GO:0052826;GO:0005788;GO:0030351;GO:0030352;GO:0034417;GO:0048015;GO:0003993	rno:29688	KOG1382	Multiple inositol polyphosphate phosphatase 1 OS=Rattus norvegicus GN=Minpp1 PE=3 SV=1
A0A0G2K8Q1	0.88	0.789	0.896591	-0.157478	0.132388	0.248918	no	no change	GO:0034375;GO:0006869;GO:0031012;GO:0051005;GO:0010903;GO:0048261;GO:0042627;GO:0005615;GO:0005543;GO:0033344;GO:0010897;GO:0007186;GO:0033700;GO:0034361;GO:0034363;GO:0070328;GO:0034366;GO:0006641;GO:0060621;GO:0030234;GO:0070653;GO:0008289;GO:0010916;GO:0042632;GO:0032489;GO:0055102;GO:0034382;GO:0050995;GO:0045833;GO:0019433;GO:0005576;GO:0010989;GO:0010987;GO:0045717;GO:0042157	rno:24207		Apolipoprotein C-III OS=Rattus norvegicus GN=Apoc3 PE=1 SV=1
A0A0G2JV65	0.8895	1.1275	1.26757	0.342061	0.0153597	0.0693108	yes	up	GO:0019904	rno:25578		14-3-3 protein zeta/delta OS=Rattus norvegicus GN=Ywhaz PE=1 SV=1
A2VCV7	1.033	0.9905	0.958858	-0.0606114	0.54671	0.678221	no	no change	GO:0004252;GO:0005615;GO:0048306;GO:0070062;GO:0016787;GO:0030246;GO:0006956;GO:0005509;GO:0006508;GO:0001867;GO:0006958;GO:0008233;GO:0001855	rno:64459	KOG3627	Mannan-binding lectin serine peptidase 2 OS=Rattus norvegicus GN=Masp2 PE=1 SV=1
M0RAZ1	1.0835	1.0955	1.01108	0.0158903	0.741861	0.818996	no	no change	GO:0002377;GO:0005615;GO:0006955			Uncharacterized protein OS=Rattus norvegicus PE=4 SV=2
G3V8Z5	0.8905	1.0035	1.1269	0.172353	0.0655091	0.157659	no	no change				Uncharacterized protein OS=Rattus norvegicus PE=1 SV=2
P27139	1.195	0.999	0.835983	-0.258454	0.00189485	0.0325734	yes	no change	GO:0032849;GO:0038166;GO:0006730;GO:0045177;GO:0030424;GO:0010043;GO:0005902;GO:2001150;GO:0051453;GO:0044070;GO:0030641;GO:0032230;GO:0002009;GO:0045780;GO:0070062;GO:0043209;GO:0016829;GO:0016020;GO:0001822;GO:0004089;GO:0004064;GO:2001225;GO:0015670;GO:0005737;GO:0030316;GO:0071498;GO:0016323;GO:0005886;GO:0043627;GO:0009268;GO:0010033;GO:0005615;GO:0046903;GO:0046872;GO:0042475;GO:0005829;GO:…	rno:54231	KOG0382	Carbonic anhydrase 2 OS=Rattus norvegicus GN=Ca2 PE=1 SV=2
P02454	0.98	0.9085	0.927041	-0.109295	0.288927	0.429229	no	no change	GO:0034504;GO:0060346;GO:0005201;GO:0005783;GO:0034505;GO:0038063;GO:0071260;GO:0031012;GO:0032964;GO:0001501;GO:0001503;GO:0060325;GO:0044691;GO:0055093;GO:0001649;GO:0005584;GO:0032355;GO:0005615;GO:0071300;GO:0071356;GO:0001568;GO:0044344;GO:0009612;GO:0042542;GO:0090263;GO:0005576;GO:0002020;GO:0030141;GO:0046872;GO:0007584;GO:0042802;GO:0043589;GO:0048705;GO:0060351;GO:0030335;GO:0048706;GO:…	rno:29393	KOG3544	Collagen alpha-1(I) chain OS=Rattus norvegicus GN=Col1a1 PE=1 SV=5
M0RBK4	1.151	1.022	0.887924	-0.171493	0.00807374	0.0571494	yes	no change	GO:0002377;GO:0005615;GO:0006955			Uncharacterized protein OS=Rattus norvegicus PE=1 SV=2
Q99ME0	0.9075	1.066	1.17466	0.232238	0.0298277	0.0952902	yes	no change	GO:0042127;GO:0006952;GO:0070098;GO:0005615;GO:0090023;GO:0008009;GO:0002523;GO:0060326;GO:0030220;GO:0005575;GO:0005576;GO:0003674;GO:0006954;GO:0006955;GO:0045236;GO:0032496;GO:0007186;GO:0030168;GO:0006935	rno:246358		CXC chemokine RTCK1 OS=Rattus norvegicus GN=Ppbp PE=1 SV=1
A0A0G2K6T8	1.0165	1	0.983768	-0.0236102	0.604073	0.717337	no	no change	GO:0002377;GO:0005615;GO:0006955			Uncharacterized protein OS=Rattus norvegicus GN=Igkv4-57 PE=4 SV=1
Q5M890	0.8795	0.8445	0.960205	-0.0585862	0.0285271	0.0936207	yes	no change		rno:304603		Apolipoprotein N OS=Rattus norvegicus GN=Apon PE=1 SV=1
M0R7M5	1.151	1.1375	0.988271	-0.0170213	0.697734	0.79458	no	no change	GO:0002377;GO:0005615;GO:0006955			Uncharacterized protein OS=Rattus norvegicus GN=LOC100911032 PE=1 SV=2
G3V811	1.1205	1.008	0.899598	-0.152647	0.0105181	0.0643566	yes	no change	GO:0005737;GO:0018149;GO:0003810;GO:0072378;GO:0007596;GO:0042060;GO:0005576;GO:0072562;GO:0046872	rno:60327		Coagulation factor XIII A chain OS=Rattus norvegicus GN=F13a1 PE=1 SV=1
G3V8D4	0.7475	0.8325	1.11371	0.155377	0.0204617	0.0794265	yes	no change	GO:0042627;GO:0006869;GO:0051006;GO:0003674;GO:0008047;GO:0048261;GO:0043086;GO:0055102;GO:0070062;GO:0032375;GO:0045833;GO:0016004;GO:0010898;GO:0033700;GO:0034361;GO:0034362;GO:0034363;GO:0070328;GO:0006629;GO:0034366;GO:0060230;GO:0008289;GO:0042803;GO:0010916;GO:0043274;GO:0005615;GO:0034382;GO:0042493;GO:0034384;GO:0005575;GO:0010518;GO:0033344;GO:0042953;GO:0060697;GO:0045723	rno:292697		Apolipoprotein C-II (Predicted) OS=Rattus norvegicus GN=Apoc2 PE=1 SV=1
A0A0G2JST3	1.2775	1.4865	1.1636	0.218596	0.0138218	0.0712808	yes	no change	GO:0016020;GO:0050728;GO:0018149;GO:0070062;GO:0005634;GO:0045095;GO:0030246;GO:0072562;GO:0005198;GO:0031012;GO:0005882;GO:0001867;GO:0005886;GO:0061436;GO:0001895;GO:0001533;GO:0030280	rno:300250		Keratin, type II cytoskeletal 1 OS=Rattus norvegicus GN=Krt1 PE=1 SV=1
M0R4X3	1.4925	1.1325	0.758794	-0.39822	0.0110972	0.0656738	yes	down	GO:0009897;GO:0050853;GO:0045087;GO:0006910;GO:0006911;GO:0042742;GO:0003823;GO:0034987;GO:0042571;GO:0006958;GO:0050871;GO:0072562			Uncharacterized protein OS=Rattus norvegicus PE=1 SV=1
Q5M8B4	1.0385	1.0095	0.972075	-0.0408603	0.69346	0.792213	no	no change	GO:0097367;GO:0001867;GO:0005581	rno:83517	KOG2579	Ficolin (Collagen/fibrinogen domain containing) 1 OS=Rattus norvegicus GN=Fcna PE=1 SV=1
P06765	0.9545	1.1655	1.22106	0.288132	0.0155438	0.0692753	yes	up	GO:0020005;GO:0070098;GO:0005125;GO:0019221;GO:0008009;GO:0097679;GO:0043950;GO:0010628;GO:0048248;GO:0032760;GO:0032496;GO:0045347;GO:0061844;GO:0005737;GO:0031091;GO:0005615;GO:0090023;GO:0030816;GO:0045918;GO:0051873;GO:0010744;GO:0007186;GO:2001240;GO:0042127;GO:0030595;GO:0006935;GO:0006461;GO:0006952;GO:0006954;GO:0006955;GO:0045236;GO:0008201;GO:0030168;GO:0031982;GO:0043234;GO:0010469;GO:…	rno:360918		Platelet factor 4 OS=Rattus norvegicus GN=Pf4 PE=1 SV=1
F1M1R0	1.158	1.0165	0.877807	-0.188025	0.238793	0.37809	no	no change	GO:0002377;GO:0005615;GO:0006955	rno:690813		Uncharacterized protein OS=Rattus norvegicus PE=1 SV=2
G3V9H9	1.0195	1.0665	1.0461	0.0650222	0.315163	0.462495	no	no change	GO:0016020;GO:0005615;GO:0009986;GO:0007596;GO:0005578;GO:0007409;GO:0007155;GO:0016021	rno:108348185;rno:25259	KOG0619	Glycoprotein 5, platelet OS=Rattus norvegicus GN=NEWGENE_2724 PE=1 SV=1
P07151	1.0105	1.052	1.04107	0.0580654	0.462386	0.606987	no	no change	GO:0009897;GO:0005886;GO:1900390;GO:0006826;GO:0055072;GO:0003674;GO:1990712;GO:0048260;GO:0002726;GO:0002474;GO:0032092;GO:0005925;GO:0070062;GO:0045646;GO:0016020;GO:0046686;GO:0042802;GO:0005794;GO:1904440;GO:0019885;GO:0033077;GO:0033216;GO:0042612;GO:0042026;GO:0002481;GO:0006955;GO:0001895;GO:0005615;GO:0071281;GO:0071283;GO:0005829;GO:1904434;GO:0042493;GO:0002376;GO:1900122;GO:1900121;GO:…	rno:24223		Beta-2-microglobulin OS=Rattus norvegicus GN=B2m PE=1 SV=1
P14630	0.966	0.8915	0.922878	-0.115788	0.0186106	0.0754878	yes	no change	GO:0034375;GO:0034445;GO:0006869;GO:0043691;GO:0003674;GO:0042157;GO:0005615;GO:0005543;GO:0098869;GO:0005576;GO:0005319;GO:0034361;GO:0034362;GO:0034364;GO:0034365;GO:0034366;GO:0016209;GO:0070062;GO:0034380;GO:0034384;GO:0009749;GO:0033344	rno:55939		Apolipoprotein M OS=Rattus norvegicus GN=Apom PE=1 SV=2
F7FMY6	0.9785	0.9585	0.979561	-0.0297934	0.626348	0.729392	no	no change	GO:0004252;GO:0050728;GO:0005783;GO:0008233;GO:0005794;GO:0005576;GO:0016787;GO:0007596;GO:0050819;GO:0070012;GO:0043066;GO:0001889;GO:0005509;GO:0044537;GO:0006508;GO:1903142;GO:0008236;GO:0030195;GO:0043621;GO:0005615	rno:25268		Protein C, isoform CRA_b OS=Rattus norvegicus GN=Proc PE=1 SV=1
F1M4R1	1.0275	1.0085	0.981509	-0.0269273	0.165188	0.296681	no	no change	GO:0009897;GO:0050853;GO:0045087;GO:0006910;GO:0006911;GO:0042742;GO:0003823;GO:0034987;GO:0042571;GO:0006958;GO:0050871;GO:0072562			Uncharacterized protein OS=Rattus norvegicus PE=4 SV=1
P09495	0.79	1.073	1.35823	0.441726	0.0788988	0.175818	no	up	GO:0015629;GO:0005925;GO:0001649;GO:0005737;GO:0001725;GO:0002102;GO:0070062;GO:0016020;GO:0003779;GO:0046872;GO:0042802;GO:0042803;GO:0005856;GO:0031941;GO:0006936;GO:0051015;GO:0008307;GO:0005884;GO:0005862;GO:0007015;GO:0030863;GO:0046982	rno:24852	KOG1003	Tropomyosin alpha-4 chain OS=Rattus norvegicus GN=Tpm4 PE=1 SV=3
P06761	1.0345	1.026	0.991783	-0.0119029	0.836682	0.878029	no	no change	GO:0005739;GO:1990090;GO:1903895;GO:0005783;GO:0071480;GO:0035437;GO:0009314;GO:0019899;GO:0005788;GO:0031012;GO:0042220;GO:0035690;GO:0021762;GO:0097501;GO:0016887;GO:0034663;GO:0005925;GO:1901998;GO:0036500;GO:0008180;GO:0005737;GO:0006987;GO:0005793;GO:0006983;GO:0043209;GO:1904313;GO:0005634;GO:0016020;GO:0071353;GO:0051082;GO:0000166;GO:0043066;GO:0005509;GO:0031398;GO:0048471;GO:0043022;GO:…	rno:25617	KOG0101	78 kDa glucose-regulated protein OS=Rattus norvegicus GN=Hspa5 PE=1 SV=1
Q5XIF6	0.9615	1.1605	1.20697	0.271388	0.100698	0.204224	no	up	GO:0005737;GO:0005856;GO:0007017;GO:0007010;GO:0070062;GO:0019901;GO:0003924;GO:0019899;GO:0000166;GO:0005575;GO:0005200;GO:0003674;GO:0008150;GO:0005874;GO:0015630;GO:0005525	rno:316531	KOG1376	Tubulin alpha-4A chain OS=Rattus norvegicus GN=Tuba4a PE=1 SV=1
M0RC23	1.0125	0.9955	0.98321	-0.0244287	0.125614	0.238667	no	no change	GO:0002377;GO:0005615;GO:0006955			Uncharacterized protein OS=Rattus norvegicus PE=1 SV=1
P63018	1.0345	1.112	1.07492	0.104223	0.199829	0.338677	no	no change	GO:0061738;GO:0034605;GO:0000082;GO:0030425;GO:0030424;GO:0072562;GO:0010045;GO:0043204;GO:0043209;GO:0016021;GO:0016020;GO:0007519;GO:0005776;GO:0000166;GO:1904592;GO:1903206;GO:1904593;GO:1904764;GO:1990124;GO:0007608;GO:0046034;GO:0014823;GO:0006606;GO:0043531;GO:0031012;GO:0016191;GO:0005829;GO:0000151;GO:0044788;GO:0001917;GO:0001916;GO:0006457;GO:0031072;GO:0010628;GO:0016887;GO:0005925;GO:…	rno:24468;rno:689955	KOG0101	Heat shock cognate 71 kDa protein OS=Rattus norvegicus GN=Hspa8 PE=1 SV=1
A0A0G2K0N6	0.8815	0.9415	1.06807	0.0950005	0.00564626	0.0509575	yes	no change	GO:0002377;GO:0005615;GO:0006955			Uncharacterized protein OS=Rattus norvegicus PE=1 SV=1
D3ZQR5	0.9615	0.9525	0.99064	-0.0135678	0.874539	0.912453	no	no change	GO:0002377;GO:0005615;GO:0006955			Uncharacterized protein OS=Rattus norvegicus PE=1 SV=1
F1M7B3	1.0625	1.173	1.104	0.14274	0.0773307	0.174477	no	no change	GO:0002377;GO:0005615;GO:0006955			Uncharacterized protein OS=Rattus norvegicus PE=4 SV=2
F1M1Q7	1.0575	1.031	0.974941	-0.0366133	0.125727	0.23763	no	no change	GO:0002377;GO:0005615;GO:0006955			Uncharacterized protein OS=Rattus norvegicus PE=4 SV=3
F7EPE0	0.952	0.9495	0.997374	-0.00379357	0.948083	0.956027	no	no change	GO:0048589;GO:0031012;GO:0060736;GO:0001664;GO:0043408;GO:0005615;GO:0005543;GO:0005739;GO:1903206;GO:0071310;GO:0004565;GO:0006665;GO:0042803;GO:0006629;GO:0019216;GO:0043410;GO:0060742;GO:0043231;GO:0005764;GO:0005576;GO:1905573;GO:1905572;GO:0007193;GO:1905577;GO:1905576;GO:1905575;GO:1905574	rno:25524	KOG1340	Prosaposin OS=Rattus norvegicus GN=Psap PE=1 SV=2
Q6P6Q2	1.1675	1.4545	1.24582	0.317101	0.00124208	0.037366	yes	up	GO:0005737;GO:0016020;GO:0070062;GO:0005634;GO:0045095;GO:0005198;GO:0005882;GO:0003674;GO:0008150;GO:0097110	rno:369017;rno:102551453		Keratin, type II cytoskeletal 5 OS=Rattus norvegicus GN=Krt5 PE=1 SV=1
A0A0G2K4K2	1.0535	1.084	1.02895	0.0411744	0.0310133	0.0965156	yes	no change	GO:0002377;GO:0005615;GO:0006955			Uncharacterized protein OS=Rattus norvegicus PE=1 SV=1
F1M663	0.916	0.9405	1.02675	0.0380803	0.628564	0.729619	no	no change	GO:0002377;GO:0005615;GO:0006955			Uncharacterized protein OS=Rattus norvegicus PE=1 SV=2
M0R8G6	0.919	1.053	1.14581	0.196369	0.0499082	0.13151	yes	no change	GO:0002377;GO:0005615;GO:0006955			Uncharacterized protein OS=Rattus norvegicus PE=4 SV=2
D3ZPL2	0.9045	0.9695	1.07186	0.10012	0.0791021	0.175189	no	no change	GO:0002377;GO:0005615;GO:0006955			Uncharacterized protein OS=Rattus norvegicus PE=1 SV=3
D3ZUU6	0.9665	0.9515	0.98448	-0.0225661	0.724759	0.815072	no	no change	GO:0005737;GO:0005615;GO:0071560;GO:0036143;GO:0010756;GO:0071310;GO:0070062;GO:0030282;GO:0001501;GO:0001652;GO:0001503;GO:0005509;GO:0008201;GO:0005576	rno:100912012	KOG4297	C-type lectin domain family 3, member B OS=Rattus norvegicus GN=Clec3b PE=1 SV=1
F1LZH0	1.1035	1.0625	0.962845	-0.0546238	0.404859	0.547393	no	no change	GO:0002377;GO:0005615;GO:0006955			Uncharacterized protein OS=Rattus norvegicus GN=LOC100912707 PE=1 SV=2
P21670	1.04	1.0795	1.03798	0.0537797	0.32797	0.471702	no	no change	GO:0005737;GO:0016787;GO:0004175;GO:0005839;GO:0051603;GO:0019773;GO:0005634;GO:0000932;GO:0004298;GO:0006511;GO:0006508;GO:0000502;GO:0008233;GO:0005829;GO:0043231;GO:0070062	rno:29671	KOG0178	Proteasome subunit alpha type-4 OS=Rattus norvegicus GN=Psma4 PE=1 SV=1
D4ACR1	0.9685	0.9795	1.01136	0.0162934	0.732105	0.8132	no	no change	GO:0009897;GO:0050853;GO:0045087;GO:0006910;GO:0006911;GO:0042742;GO:0003823;GO:0034987;GO:0042571;GO:0006958;GO:0050871;GO:0072562			Uncharacterized protein OS=Rattus norvegicus PE=1 SV=2
O35849	1.0065	0.9905	0.984103	-0.0231183	0.552961	0.683626	no	no change	GO:0030301;GO:0090107;GO:0034375;GO:0006656;GO:0034364;GO:0034372;GO:0070062;GO:0006629;GO:0016746;GO:0006644;GO:0043691;GO:0016740;GO:0005615;GO:0034435;GO:0008374;GO:0042632;GO:0042158;GO:0004607;GO:0046470;GO:0034186;GO:0008203	rno:24530	KOG2369	Lecithin cholesterol acyltransferase OS=Rattus norvegicus GN=Lcat PE=1 SV=1
A0A0H2UHK1	1.142	1.1095	0.971541	-0.041653	0.214699	0.352301	no	no change	GO:0005581;GO:0045650;GO:0005615;GO:0045087;GO:0072562;GO:0030853;GO:0005576;GO:0006958;GO:0070062	rno:362634		Complement C1q subcomponent subunit C OS=Rattus norvegicus GN=C1qc PE=1 SV=1
P25236	0.916	0.984	1.07424	0.103311	0.241725	0.37776	no	no change	GO:0007626;GO:0008430;GO:0005615;GO:0070062;GO:0010269;GO:0019953;GO:0009791;GO:0005576;GO:0040007;GO:0001887;GO:0007420	rno:29360		Selenoprotein P OS=Rattus norvegicus GN=Selenop PE=1 SV=2
F1LWD0	0.972	1.0415	1.0715	0.0996346	0.0240025	0.08495	yes	no change	GO:0009897;GO:0050853;GO:0045087;GO:0006910;GO:0006911;GO:0042742;GO:0003823;GO:0034987;GO:0042571;GO:0006958;GO:0050871;GO:0072562			Uncharacterized protein OS=Rattus norvegicus PE=1 SV=2
P62963	0.8815	1.0615	1.2042	0.268072	0.0667058	0.159476	no	up	GO:0030833;GO:0030036;GO:0050821;GO:0042989;GO:0072562;GO:0045202;GO:0050434;GO:0005925;GO:0005737;GO:0032232;GO:0070064;GO:0070062;GO:0030837;GO:0051497;GO:0051496;GO:0002576;GO:0016020;GO:0005546;GO:0003779;GO:0005576;GO:0043005;GO:0001843;GO:0005856;GO:0051054;GO:0005515;GO:0032781;GO:0008154;GO:0032233;GO:0003785;GO:0000774;GO:0010033;GO:0005615;GO:0010634;GO:0008064;GO:0071363;GO:0005829;GO:…	rno:64303	KOG1755	Profilin-1 OS=Rattus norvegicus GN=Pfn1 PE=1 SV=2
D4ADK9	1.125	1.186	1.05422	0.076179	0.163756	0.295579	no	no change	GO:0009897;GO:0050853;GO:0045087;GO:0006910;GO:0006911;GO:0042742;GO:0003823;GO:0034987;GO:0042571;GO:0006958;GO:0050871;GO:0072562			Uncharacterized protein OS=Rattus norvegicus GN=LOC100361105 PE=4 SV=2
F7FMS0	0.975	0.958	0.982564	-0.0253766	0.169496	0.301418	no	no change	GO:0005737;GO:0004252;GO:0005615;GO:0033601;GO:0005773;GO:1904036;GO:0007566;GO:0046425;GO:0030971;GO:0019899;GO:0030879;GO:0045721;GO:0007283;GO:0010628;GO:0071456;GO:0006508;GO:0060763;GO:0010758;GO:0030317;GO:2000479;GO:0070062			Macrophage-stimulating 1 OS=Rattus norvegicus GN=Mst1 PE=3 SV=1
E9PSU8	0.8785	0.9965	1.13432	0.181828	0.0713267	0.164006	no	no change	GO:0002377;GO:0005615;GO:0006955			Uncharacterized protein OS=Rattus norvegicus PE=1 SV=3
Q68FS4	1.12	1.212	1.08214	0.113891	0.384997	0.530473	no	no change	GO:0005737;GO:0004177;GO:0046872;GO:0070062;GO:0016787;GO:0019538;GO:0005829;GO:0005802;GO:0030496;GO:0030145;GO:0005739;GO:0005622;GO:0005654;GO:0003674;GO:0008150;GO:0005575;GO:0006508;GO:0008233;GO:0005925;GO:0008235;GO:0005634	rno:289668	KOG2597	Cytosol aminopeptidase OS=Rattus norvegicus GN=Lap3 PE=1 SV=1
D3ZYE2	1.18	1.088	0.922034	-0.117108	0.0294797	0.0950194	yes	no change		rno:679997		Similar to Ig variable region, light chain OS=Rattus norvegicus GN=RGD1565617 PE=4 SV=3
A0A0G2JXB7	0.887	1.01	1.13867	0.187349	0.0834412	0.178238	no	no change	GO:0009897;GO:0050853;GO:0045087;GO:0006910;GO:0006911;GO:0042742;GO:0003823;GO:0034987;GO:0042571;GO:0006958;GO:0050871;GO:0072562			Uncharacterized protein OS=Rattus norvegicus PE=1 SV=1
P29534	0.9795	1.0255	1.04696	0.0662101	0.0712281	0.164829	no	no change	GO:0009897;GO:0005783;GO:0005794;GO:0060710;GO:0002544;GO:0007160;GO:0005902;GO:0050901;GO:0060326;GO:0010043;GO:0032496;GO:0001666;GO:0045177;GO:0002102;GO:0010212;GO:0070062;GO:0071356;GO:0016021;GO:0016020;GO:0050839;GO:0035584;GO:0071333;GO:0009986;GO:0022614;GO:0005178;GO:0042383;GO:0009308;GO:0007507;GO:0098609;GO:0007584;GO:0008131;GO:0045471;GO:0007159;GO:0060669;GO:0007155;GO:0002526;GO:…	rno:25361		Vascular cell adhesion protein 1 OS=Rattus norvegicus GN=Vcam1 PE=2 SV=1
A0A0G2K2D9	1.145	1.097	0.958079	-0.0617841	0.643022	0.744009	no	no change	GO:0009897;GO:0050853;GO:0045087;GO:0006910;GO:0006911;GO:0042742;GO:0003823;GO:0034987;GO:0042571;GO:0006958;GO:0050871;GO:0072562			Uncharacterized protein OS=Rattus norvegicus PE=1 SV=1
D3ZAB3	1.0705	1.0505	0.981317	-0.0272086	0.605715	0.716928	no	no change	GO:0002377;GO:0005615;GO:0006955			Uncharacterized protein OS=Rattus norvegicus PE=1 SV=3
G3V8K8	0.973	0.9655	0.992292	-0.0111635	0.61863	0.722736	no	no change	GO:0004252;GO:0005615;GO:0007596;GO:0005576;GO:0005509;GO:0006508;GO:0030195;GO:0070062	rno:306608	KOG3627	Protein Z, vitamin K-dependent plasma glycoprotein OS=Rattus norvegicus GN=Proz PE=3 SV=4
M0RDF2	0.916	0.976	1.0655	0.0915335	0.201206	0.337839	no	no change	GO:0009897;GO:0050853;GO:0045087;GO:0006910;GO:0006911;GO:0042742;GO:0003823;GO:0034987;GO:0042571;GO:0006958;GO:0050871;GO:0072562			Uncharacterized protein OS=Rattus norvegicus PE=1 SV=1
P01883	1.0035	0.8955	0.892377	-0.164275	0.0842524	0.178912	no	no change	GO:0003823			Ig delta chain C region (Fragment) OS=Rattus norvegicus PE=2 SV=1
D4A8G5	1.0025	1.0375	1.03491	0.0495091	0.787319	0.853521	no	no change	GO:0005178;GO:0001525;GO:0070062;GO:0008283;GO:0005615;GO:0050840;GO:0031012;GO:0002062;GO:0030198;GO:0003674;GO:0007155;GO:0005576;GO:0005802;GO:0005518;GO:0005578;GO:0005604	rno:116487	KOG1437	Transforming growth factor, beta-induced OS=Rattus norvegicus GN=Tgfbi PE=1 SV=2
D4A3D1	1.008	1.012	1.00397	0.00571365	0.92215	0.943049	no	no change	GO:0009897;GO:0050853;GO:0045087;GO:0006910;GO:0006911;GO:0042742;GO:0003823;GO:0034987;GO:0042571;GO:0006958;GO:0050871;GO:0072562			Uncharacterized protein OS=Rattus norvegicus PE=4 SV=2
P55797	0.878	0.863	0.982916	-0.0248604	0.419198	0.560483	no	no change	GO:0005319;GO:0034361;GO:0070328;GO:0005575;GO:0006869;GO:0010890;GO:0005576;GO:0003674;GO:0008150;GO:0034364	rno:680551		Apolipoprotein C-IV OS=Rattus norvegicus GN=Apoc4 PE=2 SV=2
A0A0G2JX36	0.874	0.9195	1.05206	0.0732163	0.0793981	0.173713	no	no change	GO:0002377;GO:0005615;GO:0006955			Uncharacterized protein OS=Rattus norvegicus PE=1 SV=1
F1LZY6	1.0755	0.9655	0.897722	-0.155659	0.0145917	0.0711836	yes	no change	GO:0002377;GO:0005615;GO:0006955			Uncharacterized protein OS=Rattus norvegicus PE=1 SV=2
F1LVL2	0.967	0.973	1.0062	0.00892392	0.924859	0.943147	no	no change	GO:0009897;GO:0045404;GO:0016021;GO:0016020;GO:0005887;GO:0070062	rno:499415		Inducible T-cell co-stimulator ligand OS=Rattus norvegicus GN=Icoslg PE=1 SV=3
D3ZAN3	1.0475	1.049	1.00143	0.00206443	0.901679	0.930017	no	no change	GO:0017177;GO:0005975;GO:0070062;GO:0016787;GO:0016020;GO:0030246;GO:0031012;GO:0003824;GO:0003723;GO:0008152;GO:0004553;GO:0016798	rno:293721	KOG1066	Alpha glucosidase 2 alpha neutral subunit (Predicted) OS=Rattus norvegicus GN=Ganab PE=1 SV=1
P05065	0.965	1.0745	1.11347	0.155065	0.103685	0.207946	no	no change	GO:0015629;GO:0051289;GO:0046716;GO:0006941;GO:0003674;GO:0030388;GO:0032496;GO:0001666;GO:0006096;GO:0030018;GO:0005737;GO:0031430;GO:0005615;GO:0070061;GO:0043209;GO:0005634;GO:0016020;GO:0031674;GO:0005739;GO:0002020;GO:0042802;GO:0061827;GO:0030335;GO:0005515;GO:0003824;GO:0008360;GO:0007339;GO:0043627;GO:0009408;GO:0035686;GO:0070062;GO:0005720;GO:0008092;GO:0006000;GO:0035094;GO:0045296;GO:…	rno:24189	KOG1557	Fructose-bisphosphate aldolase A OS=Rattus norvegicus GN=Aldoa PE=1 SV=2
P45592	0.873	1.015	1.16266	0.217426	0.18914	0.325142	no	no change	GO:0016363;GO:0030426;GO:0007162;GO:0051894;GO:0097060;GO:0043200;GO:0032232;GO:0042995;GO:0031982;GO:0009615;GO:0016020;GO:0060999;GO:1902951;GO:0044794;GO:0014823;GO:0006606;GO:0031966;GO:0019903;GO:0001755;GO:0030043;GO:0030042;GO:0045792;GO:0005829;GO:0051511;GO:0022604;GO:0061001;GO:0030175;GO:2000814;GO:0005925;GO:0005856;GO:0071356;GO:0071354;GO:1902936;GO:0001842;GO:0043025;GO:0031258;GO:…	rno:29271	KOG1735	Cofilin-1 OS=Rattus norvegicus GN=Cfl1 PE=1 SV=3
A0A0G2JYC4	0.92	0.9475	1.02989	0.0424921	0.725641	0.813529	no	no change				Uncharacterized protein OS=Rattus norvegicus GN=LOC100361907 PE=1 SV=1
M0R7Q2	0.8995	1.195	1.32852	0.409815	0.00345486	0.0430071	yes	up	GO:0009897;GO:0050853;GO:0045087;GO:0006910;GO:0006911;GO:0042742;GO:0003823;GO:0034987;GO:0042571;GO:0006958;GO:0050871;GO:0072562			Uncharacterized protein OS=Rattus norvegicus PE=1 SV=2
A0A0G2K458	1.1525	1.0475	0.908894	-0.137817	0.036251	0.109055	yes	no change	GO:0002377;GO:0005615;GO:0006955			Uncharacterized protein OS=Rattus norvegicus PE=4 SV=1
D3ZQU7	1.0475	1.144	1.09212	0.127137	0.336778	0.478648	no	no change	GO:0005737;GO:0005575;GO:0042730;GO:0006469;GO:0046426;GO:0000902;GO:0070062;GO:0016021;GO:0007596;GO:0004860;GO:0031362;GO:0003674;GO:0005886;GO:0007155;GO:0007599;GO:0016020;GO:0009986;GO:0070527;GO:0019221	rno:691992	KOG0619	Glycoprotein Ib platelet alpha subunit OS=Rattus norvegicus GN=Gp1ba PE=1 SV=1
A0A0G2K7I1	1.1175	1.0015	0.896197	-0.158112	0.0216108	0.0788029	yes	no change	GO:0002377;GO:0005615;GO:0006955			Uncharacterized protein OS=Rattus norvegicus PE=1 SV=1
A0A0G2K828	0.9485	1.0135	1.06853	0.0956264	0.0329693	0.101726	yes	no change	GO:0009897;GO:0050853;GO:0045087;GO:0006910;GO:0006911;GO:0042742;GO:0003823;GO:0034987;GO:0042571;GO:0006958;GO:0050871;GO:0072562			Uncharacterized protein OS=Rattus norvegicus PE=4 SV=1
D3ZFF8	0.942	1.139	1.20913	0.273969	0.00879797	0.0588161	yes	up	GO:0009897;GO:0050853;GO:0045087;GO:0006910;GO:0006911;GO:0042742;GO:0003823;GO:0034987;GO:0042571;GO:0006958;GO:0050871;GO:0072562			Uncharacterized protein OS=Rattus norvegicus PE=1 SV=2
P15473	0.9535	0.903	0.947037	-0.078507	0.0146693	0.0696792	yes	no change	GO:0043568;GO:0014912;GO:0061771;GO:0010666;GO:0032868;GO:0032496;GO:0001666;GO:0001649;GO:0043567;GO:0031091;GO:0005615;GO:0005634;GO:0044342;GO:1904017;GO:0019838;GO:0070062;GO:0043065;GO:0045663;GO:0005520;GO:0001968;GO:0008285;GO:0006468;GO:0048662;GO:0005515;GO:0071392;GO:2000844;GO:0043410;GO:0001558;GO:0042568;GO:0042567;GO:0007568;GO:1902512;GO:0043666;GO:0005720;GO:0010906;GO:0031994;GO:…	rno:24484		Insulin-like growth factor-binding protein 3 OS=Rattus norvegicus GN=Igfbp3 PE=1 SV=2
A0A0G2JY98	1.033	0.93	0.90029	-0.151538	0.262799	0.400296	no	no change	GO:0002377;GO:0005615;GO:0006955			Uncharacterized protein OS=Rattus norvegicus PE=1 SV=1
P19939	0.7625	0.7665	1.00525	0.00754845	0.2	0.337383	no	no change	GO:0034447;GO:0006869;GO:0051005;GO:0004859;GO:0042157;GO:0010900;GO:0048261;GO:0055102;GO:0070062;GO:0032375;GO:0005576;GO:0005504;GO:0033700;GO:0034361;GO:0034364;GO:0006641;GO:0034369;GO:0010916;GO:0008203;GO:0032368;GO:0034382;GO:0050995;GO:0045833;GO:0033344;GO:0003674;GO:0045717	rno:25292;rno:108348160		Apolipoprotein C-I OS=Rattus norvegicus GN=Apoc1 PE=3 SV=1
Q5I0D7	1.0405	1.067	1.02547	0.0362832	0.562491	0.690678	no	no change	GO:0004177;GO:0070062;GO:0016787;GO:0016805;GO:0030145;GO:0030574;GO:0102009;GO:0006508;GO:0008233;GO:0046872;GO:0008237	rno:292808	KOG2737	Xaa-Pro dipeptidase OS=Rattus norvegicus GN=Pepd PE=2 SV=1
B0BNN3	1.1245	1.067	0.948866	-0.0757235	0.341155	0.482969	no	no change	GO:0005737;GO:0046872;GO:0070062;GO:0006730;GO:0008270;GO:0016836;GO:0004089;GO:0004064;GO:0016829	rno:310218	KOG0382	Carbonic anhydrase 1 OS=Rattus norvegicus GN=Ca1 PE=1 SV=1
P02680	1.157	0.9895	0.855229	-0.225617	0.108472	0.215155	no	no change	GO:1902042;GO:0009897;GO:0045907;GO:0007599;GO:0034116;GO:0007596;GO:0007160;GO:0045921;GO:0007165;GO:0034622;GO:0005737;GO:0031091;GO:0005615;GO:0036345;GO:0071354;GO:0031639;GO:0072562;GO:0005198;GO:0046872;GO:0090331;GO:0042803;GO:0009306;GO:0009986;GO:0042730;GO:2000352;GO:0051592;GO:0090277;GO:0005938;GO:0050839;GO:0030168;GO:0070062;GO:0051258;GO:0030674;GO:0050714;GO:0071347;GO:0005577;GO:…	rno:24367	KOG2579	Fibrinogen gamma chain OS=Rattus norvegicus GN=Fgg PE=1 SV=3
Q6AYS3	1.056	1.019	0.964962	-0.0514558	0.460242	0.606377	no	no change	GO:0051603;GO:0005654;GO:0016020;GO:0043231;GO:0008150;GO:0070062;GO:0016787;GO:0004180;GO:1904715;GO:0004185;GO:0005575;GO:0005765;GO:0003674;GO:0005739;GO:0005515;GO:0006508;GO:0008233;GO:0031647		KOG1282	Carboxypeptidase OS=Rattus norvegicus GN=Ctsa PE=1 SV=1
F1M5X4	1.085	0.9085	0.837327	-0.256137	0.00950101	0.0612476	yes	no change	GO:0009897;GO:0050853;GO:0045087;GO:0006910;GO:0006911;GO:0042742;GO:0003823;GO:0034987;GO:0042571;GO:0006958;GO:0050871;GO:0072562			Uncharacterized protein OS=Rattus norvegicus PE=1 SV=1
F8WFZ5	1.034	0.9575	0.926015	-0.110892	0.295902	0.43779	no	no change	GO:0000187;GO:0008284;GO:0032148;GO:2001237;GO:0035630;GO:0014911;GO:0043568;GO:0070886;GO:0046579;GO:0014834;GO:0050821;GO:0042567;GO:0010628;GO:0048009;GO:0048661;GO:0046326;GO:0043388;GO:0035867;GO:0045669;GO:0051450;GO:0005615;GO:0010560;GO:0060283;GO:0034392;GO:0043410;GO:0042531;GO:0043066;GO:1905460;GO:0050679;GO:0045740;GO:0048146;GO:0045840;GO:0045725;GO:0010469;GO:0010468;GO:0033160;GO:…	rno:24482		Insulin-like growth factor 1, isoform CRA_b OS=Rattus norvegicus GN=Igf1 PE=1 SV=2
A0A140TAI2	1.0215	1.0595	1.0372	0.0526944	0.396825	0.542629	no	no change	GO:0016811;GO:0006807	rno:306262		Biotinidase OS=Rattus norvegicus GN=Btd PE=1 SV=1
Q08420	0.8625	0.8975	1.04058	0.0573875	0.467122	0.610982	no	no change	GO:0005737;GO:0098869;GO:0005507;GO:0016209;GO:0070062;GO:0046872;GO:0005634;GO:0000303;GO:0031012;GO:0006801;GO:0019430;GO:0005576;GO:0008270;GO:0046688;GO:0004784;GO:0016491;GO:0001666;GO:0006979;GO:0055114;GO:0005615	rno:25352	KOG0441	Extracellular superoxide dismutase [Cu-Zn] OS=Rattus norvegicus GN=Sod3 PE=1 SV=2
P04917	1.048	1.0165	0.969943	-0.0440285	0.431185	0.572271	no	no change	GO:0008626;GO:0005794;GO:0050710;GO:0005615;GO:0006915;GO:0042629;GO:0000139;GO:0033382;GO:0042588;GO:0005576;GO:0008150;GO:0033368;GO:0031214;GO:0016485;GO:0033364;GO:0030502;GO:0005518;GO:0033373;GO:0033371	rno:56782		Serglycin OS=Rattus norvegicus GN=Srgn PE=1 SV=1
A0A140UHW8	1.009	0.872	0.864222	-0.210526	0.0487258	0.130296	yes	no change	GO:0001867;GO:0005581;GO:0005537	rno:100911854;rno:64668	KOG4297	Mannose-binding protein C OS=Rattus norvegicus GN=Mbl2 PE=1 SV=1
P14841	0.9755	0.962	0.986161	-0.020105	0.343413	0.484267	no	no change	GO:0005783;GO:0060009;GO:0048678;GO:0008584;GO:0042747;GO:0034103;GO:0001666;GO:0014070;GO:0005737;GO:0032355;GO:0042995;GO:0001540;GO:0070062;GO:0007431;GO:2000117;GO:0097435;GO:0009636;GO:0043067;GO:0010466;GO:0005615;GO:0002020;GO:0030424;GO:0048471;GO:0043025;GO:0042802;GO:0008284;GO:0006915;GO:0004866;GO:0045740;GO:0060548;GO:0070301;GO:0031965;GO:0031982;GO:0006952;GO:0001775;GO:0001654;GO:…	rno:25307		Cystatin-C OS=Rattus norvegicus GN=Cst3 PE=1 SV=2
P60901	1.031	1.0325	1.00145	0.00209745	0.958119	0.963456	no	no change	GO:0004175;GO:0019773;GO:0030016;GO:0030017;GO:0008233;GO:0005844;GO:0005737;GO:0070062;GO:0005634;GO:0007519;GO:0005654;GO:0006508;GO:0016363;GO:0016787;GO:0051603;GO:0051059;GO:0000502;GO:0005839;GO:0051092;GO:0005829;GO:0000932;GO:0004298;GO:0006511;GO:0003723	rno:29673	KOG0182	Proteasome subunit alpha type-6 OS=Rattus norvegicus GN=Psma6 PE=1 SV=1
M0R936	0.9145	0.9175	1.00328	0.00472499	0.360398	0.50624	no	no change	GO:0002377;GO:0005615;GO:0006955			Uncharacterized protein OS=Rattus norvegicus PE=4 SV=2
M0RAB8	0.9585	1.0745	1.12102	0.164815	0.0427596	0.12251	yes	no change	GO:0002377;GO:0005615;GO:0006955			Uncharacterized protein OS=Rattus norvegicus PE=4 SV=2
Q4FZU2	1.145	1.2515	1.09301	0.128311	0.0152704	0.0697798	yes	no change	GO:0002009;GO:0005882;GO:0045095;GO:0042060;GO:0005198	rno:683313		Keratin, type II cytoskeletal 6A OS=Rattus norvegicus GN=Krt6a PE=1 SV=1
D3ZJF8	1.201	1.288	1.07244	0.100896	0.576536	0.698421	no	no change	GO:0005578;GO:0070062	rno:100303643		Fc fragment of IgG-binding protein OS=Rattus norvegicus GN=Fcgbp PE=1 SV=3
O55004	0.988	0.9645	0.976215	-0.0347298	0.430836	0.573918	no	no change	GO:0009267;GO:0016787;GO:0090501;GO:0005615;GO:0004518;GO:0004519;GO:0004540;GO:0090305;GO:0005576;GO:0003676;GO:0070062	rno:56759		Ribonuclease 4 OS=Rattus norvegicus GN=Rnase4 PE=1 SV=1
D3ZBB2	1.021	1.0475	1.02595	0.0369674	0.756509	0.827575	no	no change	GO:0002377;GO:0005615;GO:0006955			Uncharacterized protein OS=Rattus norvegicus PE=1 SV=3
A0A0G2JSH9	0.9545	1.0055	1.05343	0.075096	0.243926	0.379557	no	no change	GO:0034599;GO:0070062;GO:0016209;GO:0005623;GO:0051920;GO:0019430;GO:0008379;GO:0045454;GO:0042981;GO:0006979;GO:0055114;GO:0016491	rno:29338		Peroxiredoxin-2 OS=Rattus norvegicus GN=Prdx2 PE=1 SV=1
F1LWS4	0.969	0.9305	0.960268	-0.0584905	0.137982	0.25809	no	no change				Uncharacterized protein OS=Rattus norvegicus PE=1 SV=3
P14423	1.042	1.0275	0.986084	-0.0202169	0.807989	0.868107	no	no change	GO:0005543;GO:0005783;GO:0047498;GO:0005615;GO:0016020;GO:0016042;GO:0005509;GO:0048471;GO:0046872;GO:0016787;GO:0006644;GO:0006629;GO:0030141;GO:0005886;GO:0070062;GO:0050482;GO:0005576;GO:0102567;GO:0102568;GO:0004623;GO:0070374;GO:0046473	rno:29692	KOG4087	Phospholipase A2, membrane associated OS=Rattus norvegicus GN=Pla2g2a PE=1 SV=2
E9PSQ1	1.0645	0.9415	0.884453	-0.177143	0.10977	0.216541	no	no change	GO:0043169;GO:0005975;GO:0005615;GO:0016787;GO:0016160;GO:0016798;GO:0003824;GO:0004556;GO:0008152;GO:0103025;GO:0070062	rno:24203	KOG2212	Alpha-amylase OS=Rattus norvegicus GN=Amy1a PE=1 SV=3
P00884	0.8945	2.2145	2.47568	1.30783	0.0249887	0.0867397	yes	up	GO:0051384;GO:0042493;GO:0061609;GO:0032869;GO:0001889;GO:0042594;GO:0010043;GO:0006096;GO:0014070;GO:0005737;GO:0043200;GO:0070062;GO:0070061;GO:0005634;GO:0030388;GO:0005815;GO:0006116;GO:0070741;GO:0046688;GO:0032781;GO:0048471;GO:0042802;GO:0005856;GO:0034451;GO:0051117;GO:0031668;GO:0003824;GO:0031210;GO:0005886;GO:0043434;GO:0009750;GO:0070072;GO:0030868;GO:0009743;GO:0008092;GO:0005829;GO:…	rno:24190	KOG1557	Fructose-bisphosphate aldolase B OS=Rattus norvegicus GN=Aldob PE=1 SV=2
P04642	0.9455	1.18	1.24802	0.319637	0.0808709	0.17587	no	up	GO:0019674;GO:0048569;GO:0051287;GO:0019752;GO:0021762;GO:0001666;GO:0014070;GO:0016491;GO:0005737;GO:0070062;GO:0005634;GO:0016020;GO:0005739;GO:0043065;GO:0042802;GO:0005515;GO:0007584;GO:0019661;GO:0019900;GO:0051591;GO:0043627;GO:0035686;GO:0055114;GO:0031668;GO:0005975;GO:0016616;GO:0042542;GO:0003824;GO:0042493;GO:0006089;GO:0045296;GO:0009749;GO:0004457;GO:0004459;GO:0005829	rno:24533	KOG1495	L-lactate dehydrogenase A chain OS=Rattus norvegicus GN=Ldha PE=1 SV=1
P10111	0.9515	1.127	1.18445	0.244212	0.00362465	0.0436166	yes	no change	GO:0006457;GO:0032515;GO:0005925;GO:0005737;GO:0000413;GO:0005615;GO:0043209;GO:0005634;GO:0016020;GO:0045070;GO:0003755;GO:0030182;GO:0031982;GO:0070062;GO:0034389;GO:0016853;GO:0050714;GO:0045069;GO:0005576;GO:0003723;GO:0016018;GO:0005829	rno:100360977;rno:25518	KOG0865	Peptidyl-prolyl cis-trans isomerase A OS=Rattus norvegicus GN=Ppia PE=1 SV=2
D3ZEP5	1.1065	1.0675	0.964754	-0.0517674	0.138634	0.257974	no	no change	GO:0002377;GO:0005615;GO:0006955			Uncharacterized protein OS=Rattus norvegicus PE=1 SV=3
P47820	1.1735	1.0475	0.892629	-0.163868	0.0195963	0.077739	yes	no change	GO:0008584;GO:0008270;GO:0050729;GO:0031982;GO:0097066;GO:0010608;GO:0016021;GO:0016020;GO:0001822;GO:0071333;GO:0046872;GO:0031100;GO:0008240;GO:0008241;GO:0061098;GO:0007283;GO:0042755;GO:0031711;GO:0003084;GO:0031667;GO:0003081;GO:0060047;GO:0009897;GO:0060177;GO:0010629;GO:0046325;GO:0042310;GO:0032496;GO:0032091;GO:0032092;GO:0001666;GO:0003779;GO:0019233;GO:0016787;GO:0042447;GO:0007420;GO:…	rno:24310;rno:102556346	KOG3690	Angiotensin-converting enzyme OS=Rattus norvegicus GN=Ace PE=1 SV=1
F1M5L5	0.898	1.039	1.15702	0.210408	0.0724286	0.165486	no	no change	GO:0002377;GO:0005615;GO:0006955			Uncharacterized protein OS=Rattus norvegicus PE=1 SV=2
M0R5R0	0.9835	0.921	0.936451	-0.0947239	0.0291976	0.0949579	yes	no change	GO:0070062;GO:0072562;GO:0005576;GO:0005509;GO:0030195;GO:0005615	rno:81750		Protein S (Alpha), isoform CRA_b OS=Rattus norvegicus GN=Pros1 PE=1 SV=1
D3ZAF5	0.93	1.0885	1.17043	0.227039	0.240284	0.378789	no	no change	GO:0014911;GO:1904209;GO:0031594;GO:0003674;GO:0001666;GO:0005737;GO:0003073;GO:0032355;GO:0005615;GO:0071356;GO:1900025;GO:0044344;GO:0009612;GO:0046872;GO:1990523;GO:1990138;GO:0009888;GO:0042060;GO:0008593;GO:0007155;GO:0031012;GO:0008201;GO:0005802;GO:0001953;GO:0071560;GO:0030198;GO:0071307;GO:0014850;GO:0005578	rno:361945	KOG1437	Periostin OS=Rattus norvegicus GN=Postn PE=1 SV=1
F1M7I8	1.166	1.123	0.963122	-0.0542099	0.269927	0.407714	no	no change	GO:0002377;GO:0005615;GO:0006955			Similar to Ig variable region, light chain OS=Rattus norvegicus GN=RGD1565617 PE=4 SV=2
Q6P9V6	0.999	1.008	1.00901	0.0129391	0.76566	0.835055	no	no change	GO:0005737;GO:0016787;GO:0004175;GO:0070062;GO:0006508;GO:0043161;GO:0005829;GO:0051603;GO:0004298;GO:0006511;GO:0019773;GO:0000502;GO:0008233;GO:0005634;GO:0005839	rno:29672	KOG0176	Proteasome subunit alpha type OS=Rattus norvegicus GN=Psma5 PE=1 SV=1
F1LWD1	0.9795	0.9195	0.938744	-0.0911959	0.744856	0.819796	no	no change	GO:0009897;GO:0050853;GO:0045087;GO:0006910;GO:0006911;GO:0042742;GO:0003823;GO:0034987;GO:0042571;GO:0006958;GO:0050871;GO:0072562			Uncharacterized protein OS=Rattus norvegicus GN=LOC100359978 PE=1 SV=3
Q10758	1.2655	1.2885	1.01817	0.025985	0.870831	0.911218	no	no change	GO:0033209;GO:0097191;GO:0071944;GO:0030018;GO:0005737;GO:0045111;GO:0070062;GO:0005634;GO:0005198;GO:0005654;GO:0032403;GO:0016363;GO:0097284;GO:0045095;GO:0042383;GO:0060706;GO:0016327;GO:0005882;GO:0045214;GO:0005911;GO:0051599;GO:0051707;GO:0016010;GO:0097110;GO:0005515;GO:0043034	rno:25626		Keratin, type II cytoskeletal 8 OS=Rattus norvegicus GN=Krt8 PE=1 SV=3
A0A0G2JZS9	1.116	1.1	0.985663	-0.0208335	0.0970678	0.201388	no	no change	GO:0002377;GO:0005615;GO:0006955			Uncharacterized protein OS=Rattus norvegicus PE=1 SV=1
D3ZWC1	1.0795	1.048	0.97082	-0.0427245	0.508935	0.646921	no	no change	GO:0002377;GO:0005615;GO:0006955			Uncharacterized protein OS=Rattus norvegicus PE=4 SV=2
B2GVB9	0.987	1.108	1.12259	0.166836	0.0214851	0.0791442	yes	no change	GO:0005178;GO:0030335;GO:0002102;GO:0070062;GO:0034446;GO:0007229;GO:0016020;GO:0070527;GO:0005575;GO:0003674;GO:0008150;GO:0007159;GO:0033622;GO:0033632	rno:309186	KOG3727	Fermitin family member 3 OS=Rattus norvegicus GN=Fermt3 PE=1 SV=1
A0A0G2JW29	1.002	1.0655	1.06337	0.0886481	0.399465	0.544177	no	no change	GO:0005794;GO:0005783;GO:0006491;GO:0016787;GO:0016021;GO:0016020;GO:0005793;GO:0016798;GO:0000139;GO:0003824;GO:0004571;GO:0005509;GO:0008152;GO:0005829;GO:0070062	rno:294410		alpha-1,2-Mannosidase OS=Rattus norvegicus GN=Man1a1 PE=1 SV=1
D3ZZ08	1.0275	0.8905	0.866667	-0.206451	0.0206788	0.0785795	yes	no change	GO:0002377;GO:0005615;GO:0006955			Uncharacterized protein OS=Rattus norvegicus PE=1 SV=2
A0A0G2K639	0.8975	1.2155	1.35432	0.437566	0.00499087	0.0486947	yes	up	GO:0043235;GO:0055038;GO:0002415;GO:0005154;GO:0001580;GO:0016021;GO:0016020;GO:0005576;GO:0007173;GO:0005886;GO:0030133;GO:0001792;GO:0038093;GO:0043113;GO:0005615	rno:25046		Polymeric immunoglobulin receptor OS=Rattus norvegicus GN=Pigr PE=1 SV=1
Q9JKB7	1.0475	1.0355	0.988544	-0.0166227	0.809042	0.866659	no	no change	GO:0016787;GO:0070062;GO:0016810;GO:0008892;GO:0008270;GO:0006147	rno:83585	KOG3968	Guanine deaminase OS=Rattus norvegicus GN=Gda PE=1 SV=1
A0A0G2K332	0.8075	0.8595	1.0644	0.0900354	0.0987476	0.203702	no	no change	GO:0002377;GO:0005615;GO:0006955			Uncharacterized protein OS=Rattus norvegicus PE=1 SV=1
F1M8H8	0.93	0.9735	1.04677	0.0659503	0.216788	0.35412	no	no change	GO:0004252;GO:0016787;GO:0005576;GO:0005509;GO:1904975;GO:0006508;GO:0008233;GO:0008236	rno:292126	KOG1217;KOG3627	Hyaluronan-binding protein 2 OS=Rattus norvegicus GN=Habp2 PE=1 SV=1
Q08163	0.874	1.084	1.24027	0.31066	0.0372036	0.110996	yes	up	GO:0005737;GO:0005575;GO:0008179;GO:0007010;GO:0000902;GO:0016020;GO:0006898;GO:0070062;GO:0030036;GO:0030864;GO:0003779;GO:0045761;GO:0007163;GO:0003674;GO:0007165;GO:0005886;GO:0008150;GO:0001667;GO:0005925;GO:0008154;GO:0005615	rno:64185	KOG2675	Adenylyl cyclase-associated protein 1 OS=Rattus norvegicus GN=Cap1 PE=1 SV=3
Q6IG02	1.2995	1.541	1.18584	0.24591	0.731173	0.817194	no	no change	GO:0043616;GO:0016020;GO:0018149;GO:0005615;GO:0032980;GO:0008092;GO:0031424;GO:0070062;GO:0005634;GO:0045095;GO:0003334;GO:0005198;GO:0005575;GO:0005882;GO:0003674;GO:0045109;GO:0008150;GO:0008544;GO:0051546;GO:0001533;GO:0030280	rno:406228		Keratin, type II cytoskeletal 2 epidermal OS=Rattus norvegicus GN=Krt2 PE=3 SV=1
M0R4Z4	1.017	1.1605	1.1411	0.190427	0.0852401	0.179951	no	no change	GO:0002377;GO:0005615;GO:0006955			Uncharacterized protein OS=Rattus norvegicus PE=1 SV=2
A0A0G2K0W9	1.031	1.016	0.985451	-0.0211439	0.501383	0.644126	no	no change	GO:0004175;GO:0090263;GO:0019773;GO:0038061;GO:0033209;GO:0051437;GO:0002479;GO:0061418;GO:0000209;GO:0005737;GO:0051436;GO:0070062;GO:0043488;GO:0043161;GO:0005634;GO:0000165;GO:0005654;GO:1902036;GO:0098794;GO:0006508;GO:0016579;GO:0042802;GO:0002223;GO:0090090;GO:0016787;GO:0050852;GO:0043687;GO:0031146;GO:0031145;GO:0060071;GO:0010972;GO:0000502;GO:0055085;GO:0005839;GO:0051603;GO:0038095;GO:…	rno:29674		Proteasome subunit alpha type OS=Rattus norvegicus GN=Psma7 PE=1 SV=1
M0RD98	1.0015	0.8735	0.872192	-0.197283	0.0477677	0.129655	yes	no change	GO:0002377;GO:0005615;GO:0006955			Uncharacterized protein OS=Rattus norvegicus PE=4 SV=2
A0A0G2KAN1	1.0635	0.957	0.899859	-0.152229	0.523892	0.658973	no	no change	GO:0005201;GO:0005581;GO:0097067;GO:0071300;GO:0071310;GO:0030198;GO:0071873;GO:0046872;GO:0005578;GO:0005576	rno:84352;rno:103689932		Collagen alpha-2(I) chain OS=Rattus norvegicus GN=NEWGENE_621351 PE=1 SV=1
D4A3E0	0.938	1.0365	1.10501	0.14406	0.119368	0.231676	no	no change	GO:0007596;GO:0005509;GO:0031012	rno:500152		Multimerin 1 OS=Rattus norvegicus GN=Mmrn1 PE=4 SV=1
F1LWW1	0.971	0.7485	0.770855	-0.375469	0.0245426	0.0860181	yes	down	GO:0002377;GO:0005615;GO:0006955			Uncharacterized protein OS=Rattus norvegicus PE=1 SV=3
A0A0G2JUY3	0.8135	0.937	1.15181	0.203907	0.255602	0.390984	no	no change	GO:0002377;GO:0005615;GO:0006955			Uncharacterized protein OS=Rattus norvegicus PE=4 SV=1
Q5M8C6	1.1755	1.1155	0.948958	-0.075584	0.333539	0.475919	no	no change	GO:0035634;GO:0010906;GO:0005576;GO:0060612;GO:0008203;GO:0070062	rno:246186	KOG2579	Fibrinogen-like protein 1 OS=Rattus norvegicus GN=Fgl1 PE=2 SV=1
P00762	1.2115	1.312	1.08296	0.114973	0.571469	0.694614	no	no change	GO:0004252;GO:0005615;GO:0016787;GO:0007586;GO:0070062;GO:0007584;GO:0035094;GO:0031000;GO:0005576;GO:0072562;GO:0006508;GO:0008233;GO:0046872;GO:0010033;GO:0008236	rno:24691	KOG3627	Anionic trypsin-1 OS=Rattus norvegicus GN=Prss1 PE=1 SV=1
A0A0G2K5X3	1.0145	0.936	0.922622	-0.116188	0.542992	0.675932	no	no change	GO:0002377;GO:0005615;GO:0006955			Uncharacterized protein OS=Rattus norvegicus PE=4 SV=1
P18420	1.0155	1.1	1.08321	0.115313	0.593566	0.711884	no	no change	GO:0005737;GO:0002862;GO:0004175;GO:0070062;GO:0006508;GO:0005813;GO:0005829;GO:0005654;GO:0004298;GO:0002376;GO:0016787;GO:0006511;GO:0051603;GO:0019773;GO:0000502;GO:0008233;GO:0005634;GO:0001530;GO:0005839	rno:29668	KOG0863	Proteasome subunit alpha type-1 OS=Rattus norvegicus GN=Psma1 PE=1 SV=2
Q68FR2	0.9305	1.0175	1.0935	0.128951	0.00112111	0.0404722	yes	no change	GO:0005737;GO:0016020;GO:0071800;GO:0002102;GO:0005543;GO:0006911;GO:0097320;GO:0005938;GO:0005886;GO:0060326;GO:0042995;GO:0030054;GO:0001891	rno:366988		Bridging integrator 2 OS=Rattus norvegicus GN=Bin2 PE=1 SV=1
A0A0G2JWX0	1.042	1.0955	1.05134	0.0722342	0.316388	0.462413	no	no change	GO:0002377;GO:0005615;GO:0006955			Uncharacterized protein OS=Rattus norvegicus PE=1 SV=1
F1LRA5	1.017	1.1535	1.13422	0.181698	0.0706056	0.164443	no	no change	GO:0042127;GO:0005615;GO:0045409;GO:0005044;GO:0006898;GO:0030247;GO:0031012;GO:0006955;GO:0071425		KOG1565	Proteoglycan 4 OS=Rattus norvegicus GN=Prg4 PE=1 SV=2
P40112	1.049	1.021	0.973308	-0.0390318	0.731414	0.81494	no	no change	GO:0004175;GO:0090263;GO:0002479;GO:0038061;GO:0033209;GO:0019774;GO:0051437;GO:0051436;GO:0061418;GO:0000209;GO:0005737;GO:0005839;GO:0043488;GO:0043161;GO:0005634;GO:0000165;GO:0005654;GO:1902036;GO:0006508;GO:0016579;GO:0002223;GO:0090090;GO:0016787;GO:0050852;GO:0043687;GO:0031146;GO:0031145;GO:0060071;GO:0010972;GO:0030163;GO:0000502;GO:0055085;GO:0070062;GO:0051603;GO:0038095;GO:0005829;GO:…	rno:29676	KOG0180	Proteasome subunit beta type-3 OS=Rattus norvegicus GN=Psmb3 PE=1 SV=1
P13596	1.1375	0.9565	0.840879	-0.25003	0.025557	0.0870385	yes	no change	GO:0009897;GO:0016338;GO:0071241;GO:0007611;GO:0060045;GO:0007166;GO:0031175;GO:0007411;GO:0007413;GO:0070062;GO:0014012;GO:0051930;GO:0016021;GO:0016020;GO:0001928;GO:0071219;GO:0034109;GO:0030424;GO:0043025;GO:0009986;GO:0042802;GO:0021794;GO:0048666;GO:0010288;GO:0031100;GO:0060548;GO:0014823;GO:0030426;GO:0019902;GO:0007155;GO:0005911;GO:0030275;GO:0042220;GO:0005886;GO:0010035;GO:0008201;GO:…	rno:24586		Neural cell adhesion molecule 1 OS=Rattus norvegicus GN=Ncam1 PE=1 SV=1
M0RBP7	1.335	1.1495	0.861049	-0.215833	0.00122558	0.0402211	yes	no change	GO:0002377;GO:0005615;GO:0006955			Uncharacterized protein OS=Rattus norvegicus PE=4 SV=1
D3ZMS7	0.947	1.0515	1.11035	0.151013	0.375077	0.52078	no	no change	GO:0002377;GO:0005615;GO:0006955			Uncharacterized protein OS=Rattus norvegicus PE=1 SV=3
M0R5J4	1.148	1.1015	0.959495	-0.0596531	0.494886	0.638049	no	no change	GO:0000015;GO:0046872;GO:0000287;GO:0004634;GO:0006096	rno:24333	KOG2670	Uncharacterized protein OS=Rattus norvegicus PE=3 SV=1
P18422	1.28	1.1045	0.862891	-0.21275	0.605914	0.71482	no	no change	GO:0005737;GO:0016787;GO:0004175;GO:0070062;GO:0051603;GO:0052548;GO:0019773;GO:0005634;GO:0004298;GO:0006511;GO:0045202;GO:0006508;GO:0000502;GO:0008233;GO:0005839	rno:29670;rno:408248	KOG0184	Proteasome subunit alpha type-3 OS=Rattus norvegicus GN=Psma3 PE=1 SV=3
M0R5A0	0.89	1.1675	1.3118	0.391545	0.0177514	0.0728212	yes	up	GO:0009897;GO:0050853;GO:0045087;GO:0006910;GO:0006911;GO:0042742;GO:0003823;GO:0034987;GO:0042571;GO:0006958;GO:0050871;GO:0072562			Uncharacterized protein OS=Rattus norvegicus PE=4 SV=1
F1LTY5	0.9135	0.962	1.05309	0.0746322	0.1693	0.302561	no	no change	GO:0070062;GO:0072562			Uncharacterized protein OS=Rattus norvegicus GN=LOC100361052 PE=1 SV=3
Q5XI73	0.858	1.0135	1.18124	0.240297	0.322212	0.469026	no	no change	GO:0043547;GO:2000249;GO:0071260;GO:0017048;GO:0035023;GO:0032880;GO:0005737;GO:0005615;GO:0005634;GO:0016020;GO:0005504;GO:0051879;GO:0030336;GO:0050790;GO:0005096;GO:0005094;GO:0019901;GO:0008360;GO:0001772;GO:0007266;GO:0070062;GO:0071407;GO:0005829;GO:0071526;GO:0071461;GO:0005515	rno:360678	KOG3205	Rho GDP-dissociation inhibitor 1 OS=Rattus norvegicus GN=Arhgdia PE=1 SV=1
D4ACA7	0.9995	1.0225	1.02301	0.0328224	0.811183	0.866382	no	no change	GO:2000249;GO:0007169;GO:0019221;GO:0016310;GO:0019955;GO:0006468;GO:0018108;GO:0004672;GO:0007411;GO:0071902;GO:0046777;GO:0038145;GO:0036006;GO:0045217;GO:0004713;GO:0016021;GO:0016020;GO:0042531;GO:0000166;GO:0005654;GO:0004714;GO:0043066;GO:1990682;GO:0005886;GO:0021879;GO:0061098;GO:0009986;GO:0005524;GO:0042803;GO:0008284;GO:0008285;GO:0030335;GO:0016301;GO:0008283;GO:0090197;GO:0030316;GO:…	rno:307403	KOG0200	Macrophage colony-stimulating factor 1 receptor OS=Rattus norvegicus GN=Csf1r PE=1 SV=2
A0A0G2JZN1	0.9395	0.9035	0.961682	-0.0563686	0.0793411	0.174647	no	no change	GO:0002377;GO:0005615;GO:0006955			Uncharacterized protein OS=Rattus norvegicus PE=1 SV=1
P00787	0.9995	0.9705	0.970985	-0.0424784	0.70256	0.79756	no	no change	GO:0046718;GO:0009897;GO:0004175;GO:0030984;GO:0071260;GO:0005901;GO:0009612;GO:0008233;GO:0014075;GO:0008234;GO:0014070;GO:0005737;GO:0042277;GO:0070062;GO:0097067;GO:0007519;GO:0009611;GO:0005739;GO:0005576;GO:0030855;GO:0006508;GO:0048471;GO:0009986;GO:0016787;GO:0042383;GO:0034097;GO:0042470;GO:0016324;GO:0060548;GO:0006914;GO:0050790;GO:0045471;GO:0007283;GO:0043394;GO:0043434;GO:0043621;GO:…	rno:64529	KOG1543	Cathepsin B OS=Rattus norvegicus GN=Ctsb PE=1 SV=2
Q99MA2	1.143	1.1265	0.985564	-0.0209781	0.830934	0.87454	no	no change	GO:0004177;GO:0016020;GO:0070062;GO:0016787;GO:0005886;GO:0005575;GO:0008150;GO:0070006;GO:0006508;GO:0003674;GO:0008233;GO:0046872;GO:0031225	rno:117522	KOG2413	Xaa-Pro aminopeptidase 2 OS=Rattus norvegicus GN=Xpnpep2 PE=1 SV=1
P69897	1.0175	0.9955	0.978378	-0.0315356	0.740385	0.819874	no	no change	GO:0005200;GO:0032794;GO:0031012;GO:0036464;GO:0005874;GO:0051225;GO:0005737;GO:0070062;GO:0005634;GO:0000166;GO:0032403;GO:0005525;GO:0005856;GO:0015630;GO:0042288;GO:0003924;GO:0009987;GO:0044297;GO:0031625;GO:0008150;GO:0019904;GO:0045298;GO:0007017;GO:0005641;GO:0045121;GO:0005515;GO:0005829	rno:29214	KOG1375	Tubulin beta-5 chain OS=Rattus norvegicus GN=Tubb5 PE=1 SV=1
G3V7X5	1.136	1.0705	0.942342	-0.085678	0.819027	0.869614	no	no change	GO:0005615;GO:0050840;GO:0048856;GO:0005576;GO:0007165;GO:0045202;GO:0005518;GO:0005578;GO:0005509	rno:25434	KOG4004	SPARC-like 1 (Mast9, hevin), isoform CRA_a OS=Rattus norvegicus GN=Sparcl1 PE=1 SV=1
O88201	0.81	1.089	1.34444	0.42701	0.201883	0.337406	no	up	GO:0008284;GO:0005737;GO:0008083;GO:0005615;GO:0030246;GO:0001503;GO:0010469;GO:0005576	rno:29313		C-type lectin domain family 11 member A OS=Rattus norvegicus GN=Clec11a PE=2 SV=1
P62982	1.0015	1.079	1.07738	0.107532	0.103237	0.208204	no	no change	GO:0005737;GO:0005615;GO:0005730;GO:0043209;GO:0070062;GO:0005634;GO:0016020;GO:0031982;GO:0030529;GO:0003735;GO:0015935;GO:0003674;GO:0003723;GO:0008150;GO:0046872;GO:0022627;GO:0006412;GO:0005840	rno:192255;rno:100910768;rno:64156;rno:100912032	KOG0004	Ubiquitin-40S ribosomal protein S27a OS=Rattus norvegicus GN=Rps27a PE=1 SV=2
P40307	1.012	1.0115	0.999506	-0.00071297	0.997118	0.997118	no	no change	GO:0005737;GO:0051603;GO:0004175;GO:0070062;GO:0006508;GO:0016787;GO:0010243;GO:0016020;GO:0019774;GO:0004298;GO:0005654;GO:0003674;GO:0005575;GO:0000502;GO:0008233;GO:0005634;GO:0005829;GO:0014070;GO:0005839	rno:29675	KOG0177	Proteasome subunit beta type-2 OS=Rattus norvegicus GN=Psmb2 PE=1 SV=1
F1M0U4	1.194	1.1125	0.931742	-0.101998	0.114379	0.223193	no	no change	GO:0009897;GO:0050853;GO:0045087;GO:0006910;GO:0006911;GO:0042742;GO:0003823;GO:0034987;GO:0042571;GO:0006958;GO:0050871;GO:0072562			Uncharacterized protein OS=Rattus norvegicus PE=4 SV=3
G3V8V1	0.811	0.725	0.893958	-0.161721	0.613248	0.718774	no	no change	GO:0060179;GO:0032355;GO:0005125;GO:0005615;GO:0005768;GO:0035988;GO:0070062;GO:0005622;GO:0005764;GO:0060999;GO:0010976;GO:0061351;GO:0003723;GO:0005783;GO:0048488;GO:0045202	rno:29143	KOG4296	Granulin, isoform CRA_c OS=Rattus norvegicus GN=Grn PE=4 SV=1
E9PSP1	0.938	0.92	0.98081	-0.0279541	0.104467	0.208356	no	no change	GO:0034375;GO:0006869;GO:0015914;GO:0003674;GO:1990050;GO:0035627;GO:0005548;GO:0008429;GO:0019992;GO:0008525;GO:0097001;GO:0010875;GO:0030317;GO:0010189;GO:0005319;GO:0035620;GO:0034364;GO:0006629;GO:0070300;GO:0008289;GO:0031210;GO:0008150;GO:0005615;GO:1904121;GO:0005575;GO:1901611	rno:296371	KOG4160	Phospholipid transfer protein OS=Rattus norvegicus GN=Pltp PE=1 SV=1
A0A0G2JVW1	1.036	0.909	0.877413	-0.188672	0.0695159	0.162956	no	no change	GO:1904205;GO:0045926;GO:0014912;GO:0010906;GO:0042593;GO:0051146;GO:0035556;GO:0051897;GO:0001649;GO:0043567;GO:0005615;GO:0040008;GO:0044342;GO:0043568;GO:0043569;GO:0005520;GO:0045668;GO:0001968;GO:0030336;GO:1901862;GO:0048662;GO:0060056;GO:0007565;GO:0001558;GO:0042567;GO:0031994;GO:0031069;GO:0007568;GO:0031995;GO:0016942;GO:0071407;GO:0071320;GO:0005622;GO:0005576;GO:0048286;GO:0017148;GO:…	rno:25285		Insulin-like growth factor-binding protein 5 OS=Rattus norvegicus GN=Igfbp5 PE=4 SV=1
Q4V8I9	0.9505	1.238	1.30247	0.381253	0.0926343	0.194424	no	up	GO:0005737;GO:0016779;GO:0070062;GO:0005977;GO:0005634;GO:0016740;GO:0070569;GO:0006011;GO:0008152;GO:0019255;GO:0032557;GO:0046872;GO:0003983;GO:0042802;GO:0005536	rno:289827	KOG2638	UDP-glucose pyrophosphorylase 2 OS=Rattus norvegicus GN=Ugp2 PE=1 SV=1
M0R8B6	1.002	1.0495	1.04741	0.0668197	0.594073	0.710133	no	no change	GO:0005737;GO:0005856;GO:0005200;GO:0070062;GO:0003924;GO:0000166;GO:0007017;GO:0005874;GO:0051225;GO:0005525	rno:679312	KOG1375	Tubulin beta chain OS=Rattus norvegicus GN=Tubb1 PE=1 SV=1
P07335	1.056	1.0485	0.992898	-0.010283	0.932726	0.94849	no	no change	GO:0016310;GO:0004111;GO:0030425;GO:0021762;GO:0030644;GO:0005737;GO:0070062;GO:0043209;GO:0005634;GO:0005739;GO:0000166;GO:0016740;GO:0043025;GO:0005524;GO:0016301;GO:0003824;GO:0021549;GO:0031625;GO:0007420;GO:0016772;GO:0005829;GO:0005515	rno:24264	KOG3581	Creatine kinase B-type OS=Rattus norvegicus GN=Ckb PE=1 SV=2
Q91ZN1	0.892	1.121	1.25673	0.329671	0.0439309	0.124875	yes	up	GO:0001771;GO:0051126;GO:0008022;GO:0006909;GO:0015629;GO:0051279;GO:0031339;GO:0032796;GO:0032426;GO:0032956;GO:0030335;GO:0030036;GO:0030424;GO:0008064;GO:0003674;GO:0050918;GO:0005634;GO:0005737;GO:0043029;GO:0030833;GO:0031589;GO:0070062;GO:0031410;GO:0043548;GO:0016020;GO:0038180;GO:0071353;GO:0003779;GO:0043320;GO:0016477;GO:0001845;GO:0042802;GO:0042803;GO:0032036;GO:0005856;GO:0030595;GO:…	rno:155151	KOG0303	Coronin-1A OS=Rattus norvegicus GN=Coro1a PE=1 SV=3
A0A0G2JZL1	1.9005	1.1715	0.616417	-0.698022	0.00464621	0.0479223	yes	down	GO:0009897;GO:0050853;GO:0045087;GO:0006910;GO:0006911;GO:0042742;GO:0003823;GO:0034987;GO:0042571;GO:0006958;GO:0050871;GO:0072562			Uncharacterized protein OS=Rattus norvegicus GN=Ighv13-2 PE=4 SV=1
A0A0G2JVE6	1.0695	1.0745	1.00468	0.006729	0.824318	0.872665	no	no change	GO:0004177;GO:0009897;GO:0030154;GO:0008217;GO:0008270;GO:0008233;GO:0001525;GO:0008237;GO:0005737;GO:0042277;GO:0005615;GO:0016021;GO:0070006;GO:0006508;GO:0046872;GO:0035814;GO:0016787;GO:0005793;GO:0006725;GO:0012506;GO:0005886;GO:0007267;GO:0031983;GO:0070062;GO:0043171;GO:0007165	rno:81641		Aminopeptidase OS=Rattus norvegicus GN=Anpep PE=1 SV=1
F1M3Y4	1.0945	0.9605	0.87757	-0.188414	0.0466677	0.128603	yes	no change	GO:0002377;GO:0005615;GO:0006955			Uncharacterized protein OS=Rattus norvegicus GN=LOC100361052 PE=1 SV=3
Q4KM33	0.8955	1.052	1.17476	0.232369	0.0033818	0.0436011	yes	no change	GO:0010920;GO:0005080;GO:0010925;GO:0060305;GO:0010572;GO:0035556;GO:0070493;GO:0005737;GO:0032233;GO:0030836;GO:0031532;GO:0002576;GO:0016020;GO:0045744;GO:0030030;GO:0002244;GO:0043325;GO:0006904;GO:0033625;GO:0042803;GO:0046488;GO:0032587;GO:0031529;GO:0007229;GO:0030866;GO:0070528;GO:0030845;GO:0070560;GO:0070527	rno:364206		Pleckstrin OS=Rattus norvegicus GN=Plek PE=1 SV=1
F7EY63	0.9945	0.9455	0.950729	-0.0728939	0.690826	0.791708	no	no change	GO:0005887;GO:0016021;GO:0016020;GO:0030246;GO:0050900;GO:0050901;GO:0005509;GO:0002020;GO:0007155;GO:0070492;GO:0016339	rno:29259		L-selectin OS=Rattus norvegicus GN=Sell PE=4 SV=1
D4A7W8	1.132	0.9355	0.826413	-0.275064	0.322385	0.467393	no	down		rno:287382	KOG2579	Microfibril-associated glycoprotein 4-like OS=Rattus norvegicus GN=LOC102553715 PE=1 SV=3
F1M8E9	1.2535	1.0335	0.824491	-0.278424	0.235821	0.375028	no	down	GO:0019835;GO:0016787;GO:0003824;GO:0016798;GO:0003796;GO:0042742;GO:0008152	rno:25211		Lysozyme OS=Rattus norvegicus GN=Lyz2 PE=1 SV=1
F1LT85	1.158	1.078	0.930915	-0.103278	0.60363	0.719176	no	no change	GO:0009897;GO:0050853;GO:0045087;GO:0006910;GO:0006911;GO:0042742;GO:0003823;GO:0034987;GO:0042571;GO:0006958;GO:0050871;GO:0072562			Uncharacterized protein OS=Rattus norvegicus PE=4 SV=1
Q5I0E1	1.0205	1.0395	1.01862	0.0266136	0.805208	0.867701	no	no change	GO:0070062;GO:0005615;GO:0005160;GO:0050873;GO:0045766;GO:0001938;GO:0005576;GO:0030511;GO:0043231	rno:367455	KOG0619	Leucine-rich alpha-2-glycoprotein 1 OS=Rattus norvegicus GN=Lrg1 PE=2 SV=1
P16303	1.1115	1.003	0.902384	-0.148186	0.277096	0.41507	no	no change	GO:0005737;GO:0016787;GO:0004806;GO:0005783;GO:0051791;GO:0005829;GO:0005811;GO:0030339;GO:0016042;GO:0006695;GO:0052689;GO:0030855;GO:0034379;GO:0046464;GO:0019626;GO:0004771;GO:0005788;GO:0006629	rno:113902	KOG1516	Carboxylesterase 1D OS=Rattus norvegicus GN=Ces1d PE=1 SV=2
P16617	1.0935	1.1075	1.0128	0.0183535	0.917287	0.94074	no	no change	GO:0016310;GO:0006096;GO:0006094;GO:0005737;GO:0070062;GO:0016020;GO:0031639;GO:0000166;GO:0016740;GO:0071456;GO:0004618;GO:0005524;GO:0016301;GO:0047134;GO:0043531;GO:0055114;GO:0005615;GO:0005975;GO:0005829;GO:0045121;GO:0030855;GO:0016525	rno:24644	KOG1367	Phosphoglycerate kinase 1 OS=Rattus norvegicus GN=Pgk1 PE=1 SV=2
D4AA05	1.0445	1.055	1.01005	0.0144305	0.891241	0.921886	no	no change	GO:0016787;GO:0052689	rno:679817	KOG4389	Carboxylic ester hydrolase OS=Rattus norvegicus GN=Ces1a PE=1 SV=1
Q02765	1.0565	0.9685	0.916706	-0.125469	0.30275	0.446093	no	no change	GO:0004252;GO:0034769;GO:0048002;GO:0008233;GO:0008234;GO:0050729;GO:0005615;GO:0097067;GO:0051930;GO:0016020;GO:0005576;GO:0006508;GO:0001968;GO:0016787;GO:0019882;GO:0009986;GO:0043394;GO:0001656;GO:0006955;GO:0016485;GO:0045453;GO:0051603;GO:0043236;GO:0030574;GO:0005764;GO:0010447;GO:0004197;GO:0002250;GO:2001259;GO:0005518	rno:50654		Cathepsin S OS=Rattus norvegicus GN=Ctss PE=2 SV=1
M0RBX3	1.0265	0.9945	0.968826	-0.0456904	0.568708	0.695944	no	no change	GO:0009897;GO:0050853;GO:0045087;GO:0006910;GO:0006911;GO:0042742;GO:0003823;GO:0034987;GO:0042571;GO:0006958;GO:0050871;GO:0072562			Uncharacterized protein OS=Rattus norvegicus PE=4 SV=2
F7FEM5	0.819	0.8335	1.0177	0.0253187	0.935293	0.945772	no	no change	GO:0005737;GO:0070062;GO:0031012	rno:292793		Suprabasin OS=Rattus norvegicus GN=Sbsn PE=1 SV=1
Q3MID7	1.0925	1.2905	1.18124	0.240297	0.264185	0.400717	no	no change	GO:0071222;GO:0071223;GO:0050829;GO:0032496;GO:0032490;GO:0044130;GO:0060265;GO:0002281;GO:0070062;GO:0090023;GO:0042535;GO:0071723;GO:0045919;GO:0033036;GO:0032722;GO:0009986;GO:0032720;GO:0032760;GO:0015920;GO:0045087;GO:0008289;GO:0006953;GO:0050830;GO:0070891;GO:0001530;GO:0005615;GO:0034145;GO:0031663;GO:0002232;GO:0043032;GO:0005102;GO:0032757;GO:0032755	rno:29469	KOG4160	Lipopolysaccharide binding protein OS=Rattus norvegicus GN=Lbp PE=1 SV=1
Q4KM35	1.1015	1.0835	0.983659	-0.0237703	0.890393	0.923654	no	no change	GO:0005737;GO:0051603;GO:0004175;GO:0000902;GO:1990111;GO:0016787;GO:0005634;GO:0042098;GO:0004298;GO:0002376;GO:0006508;GO:0000502;GO:0008233;GO:0005839	rno:291983	KOG0173	Proteasome subunit beta type-10 OS=Rattus norvegicus GN=Psmb10 PE=2 SV=1
P21744	1.021	0.906	0.887365	-0.1724	0.171288	0.301634	no	no change	GO:0010906;GO:0043567;GO:0031994;GO:0031995;GO:0040008;GO:0044342;GO:0043568;GO:0019838;GO:0005622;GO:0043410;GO:0001558;GO:0006954;GO:0005576;GO:0005520;GO:0035556;GO:0005615	rno:360622		Insulin-like growth factor-binding protein 4 OS=Rattus norvegicus GN=Igfbp4 PE=1 SV=2
D4A3X0	0.696	1.177	1.69109	0.757955	0.00638708	0.0501247	yes	up	GO:0005737;GO:0007015;GO:0000242;GO:0090222;GO:0071539;GO:0005813;GO:0010923;GO:0005575;GO:0019902;GO:0003674;GO:0003785;GO:0008150;GO:0090307		KOG2445;KOG4794	Uncharacterized protein OS=Rattus norvegicus GN=Cep192 PE=1 SV=3
P04785	1.055	1.093	1.03602	0.0510504	0.706946	0.797523	no	no change	GO:0009897;GO:0006457;GO:0005783;GO:0005788;GO:0031012;GO:0034663;GO:0005925;GO:0031545;GO:0046598;GO:0070062;GO:0004656;GO:0016020;GO:0003756;GO:0071456;GO:0018401;GO:0005178;GO:0005793;GO:1902175;GO:0016222;GO:0019899;GO:0005886;GO:0045454;GO:0055114;GO:0042470;GO:0016853;GO:0003723;GO:0046982;GO:0015037;GO:0034976	rno:25506	KOG0190	Protein disulfide-isomerase OS=Rattus norvegicus GN=P4hb PE=1 SV=2
A0A0G2K3Z9	1.005	1.0385	1.03333	0.0473057	0.578899	0.698939	no	no change	GO:0005737;GO:0005719;GO:0020037;GO:0005730;GO:0005829;GO:0016209;GO:0005623;GO:0004601;GO:0098869;GO:0016491;GO:0005759;GO:0005782;GO:0045454;GO:0051920;GO:0006979;GO:0055114;GO:0042803	rno:117254		Uncharacterized protein OS=Rattus norvegicus PE=4 SV=1
A0A0G2K1F0	1.2745	0.9855	0.773244	-0.371004	0.0633555	0.154536	no	down	GO:0002377;GO:0005615;GO:0006955			Uncharacterized protein OS=Rattus norvegicus PE=4 SV=1
Q6AXN2	0.9605	1.0845	1.1291	0.175173	0.514754	0.652022	no	no change	GO:0005615;GO:0005154;GO:0018108;GO:0031012;GO:0032331;GO:0006355;GO:0005576;GO:0007173;GO:0005509;GO:0005006;GO:0043010;GO:0048048;GO:0048050	rno:305604		EGF-containing fibulin-like extracellular matrix protein 1 OS=Rattus norvegicus GN=Efemp1 PE=1 SV=1
Q62862	0.8635	0.8495	0.983787	-0.0235822	0.501587	0.642102	no	no change	GO:0000187;GO:2000342;GO:0034115;GO:0030307;GO:0018108;GO:0051247;GO:0005622;GO:0005737;GO:0007346;GO:0005819;GO:0000122;GO:0005634;GO:0016020;GO:0000165;GO:0031098;GO:0000166;GO:0004674;GO:0016740;GO:0004713;GO:0004672;GO:0046872;GO:2001240;GO:0005524;GO:0006468;GO:0016301;GO:0016310;GO:0060761;GO:0007507;GO:0071363;GO:0050679;GO:0045415;GO:0005829;GO:0090051;GO:0032088;GO:0043154;GO:0004707;GO:…	rno:29568	KOG0581	Dual specificity mitogen-activated protein kinase kinase 5 OS=Rattus norvegicus GN=Map2k5 PE=1 SV=1
P18421	0.9385	0.9035	0.962706	-0.0548321	0.817753	0.870822	no	no change	GO:0005737;GO:0051603;GO:0004175;GO:0005839;GO:0016787;GO:0005634;GO:0019774;GO:0004298;GO:0006508;GO:0000502;GO:0008233;GO:0070062	rno:94198	KOG0179	Proteasome subunit beta type-1 OS=Rattus norvegicus GN=Psmb1 PE=1 SV=3
A0A1W2Q642	0.919	1.1	1.19695	0.259367	0.189091	0.326611	no	no change	GO:0005576;GO:0005615;GO:0061052;GO:0070062			Uncharacterized protein OS=Rattus norvegicus GN=Pi16 PE=1 SV=1
Q5BK77	0.9035	0.9525	1.05423	0.0761945	0.606092	0.712701	no	no change	GO:0010759;GO:0001701;GO:0019732;GO:0005615;GO:0048566;GO:0061760;GO:0045087;GO:0045600;GO:0001934;GO:0050873;GO:0050830;GO:0005576;GO:0050921;GO:0006954;GO:0050829;GO:2001275;GO:0005102;GO:0031012;GO:0001523;GO:0050994;GO:0070062	rno:297073		Retinoic acid receptor responder (Tazarotene induced) 2 OS=Rattus norvegicus GN=Rarres2 PE=1 SV=1
A0A0G2K0M4	1.0535	0.9015	0.855719	-0.224791	0.038456	0.113792	yes	no change	GO:0002377;GO:0005615;GO:0006955			Uncharacterized protein OS=Rattus norvegicus PE=4 SV=1
A0A5C5	1.1655	0.9165	0.786358	-0.346742	0.0135654	0.0709728	yes	down	GO:0045732;GO:0005615;GO:0045959;GO:0044216	rno:24236	KOG4297	C4b-binding protein beta chain OS=Rattus norvegicus GN=C4bpb PE=1 SV=1
Q5I0E6	0.855	0.9905	1.15848	0.212233	0.125146	0.239036	no	no change	GO:0005737;GO:0016787;GO:0070940;GO:0005730;GO:0005829;GO:0008420;GO:0004722;GO:0004721;GO:0009301;GO:0005575;GO:0006355;GO:0003674;GO:0006351;GO:0008150;GO:0016591;GO:0046872;GO:0005634	rno:305120	KOG4780	RNA polymerase II subunit B1 CTD phosphatase Rpap2 OS=Rattus norvegicus GN=Rpap2 PE=1 SV=1
P04762	1.112	1.207	1.08543	0.118269	0.410506	0.550902	no	no change	GO:0016491;GO:0016020;GO:0020027;GO:0033189;GO:0051289;GO:0009314;GO:0005777;GO:0019899;GO:0000302;GO:0009060;GO:0051262;GO:0004601;GO:0016684;GO:0009650;GO:0032868;GO:0001666;GO:0055093;GO:0001649;GO:0005783;GO:0050661;GO:0005925;GO:0070062;GO:0005615;GO:0033591;GO:0009636;GO:0001822;GO:0005739;GO:0006979;GO:0098869;GO:0043066;GO:0005886;GO:0046686;GO:0005758;GO:0046872;GO:0016209;GO:0042803;GO:…	rno:24248	KOG0047	Catalase OS=Rattus norvegicus GN=Cat PE=1 SV=3
F1LQ12	1.076	0.9485	0.881506	-0.181958	0.00574783	0.048255	yes	no change	GO:0004930;GO:0016021;GO:0016020;GO:0007165;GO:0004871;GO:0005886;GO:0007186	rno:295091	KOG1056	Vomeronasal 2 receptor, 46 OS=Rattus norvegicus GN=Vom2r46 PE=3 SV=3
A0A0G2K528	0.6445	0.682	1.05818	0.0815914	0.662268	0.761398	no	no change	GO:0005783;GO:0006906;GO:0005484;GO:0005925;GO:0031201;GO:0005737;GO:0031985;GO:0016021;GO:0016020;GO:0090161;GO:0006886;GO:0048471;GO:0005794;GO:0048278;GO:0019905;GO:0012505;GO:0042147;GO:0043231;GO:0016192;GO:0005829;GO:0005802;GO:0000149	rno:362283		Syntaxin 16 OS=Rattus norvegicus GN=Stx16 PE=1 SV=1
D3ZXX3	0.72	0.781	1.08472	0.117326	0.569192	0.694184	no	no change	GO:0016021			Unc-80 homolog, NALCN activator (Fragment) OS=Rattus norvegicus GN=Unc80 PE=4 SV=3
Q5M872	0.822	1.2935	1.5736	0.65407	0.00276053	0.041523	yes	up	GO:0016787;GO:0016020;GO:0016805;GO:0008239;GO:0008238;GO:0006508;GO:0008233;GO:0046872;GO:0008235;GO:0008237;GO:0031225	rno:291984	KOG4127	Dipeptidase 2 OS=Rattus norvegicus GN=Dpep2 PE=2 SV=1
F1LNE2	0.8595	1.0705	1.24549	0.316715	0.206823	0.34407	no	up	GO:0016020;GO:0045121;GO:2001240;GO:0016021;GO:0006915;GO:0005042;GO:0043524;GO:0007165;GO:0005886;GO:0007411;GO:0033564;GO:2001241;GO:0038007;GO:0014068	rno:60630	KOG1480	Netrin receptor UNC5B OS=Rattus norvegicus GN=Unc5b PE=4 SV=1
Q4QQV8	0.895	1.8965	2.11899	1.08338	0.00560579	0.0518894	yes	up	GO:0008333;GO:0010824;GO:0007040;GO:0046755;GO:0010008;GO:0005737;GO:0070062;GO:0005634;GO:0016020;GO:0000920;GO:0007080;GO:0071985;GO:0061763;GO:0006997;GO:0007034;GO:0005829;GO:1901673;GO:0045296;GO:0005622;GO:0015031;GO:0001919;GO:0005768	rno:297995	KOG1655	Charged multivesicular body protein 5 OS=Rattus norvegicus GN=Chmp5 PE=2 SV=1
G3V765	1.286	0.985	0.765941	-0.384695	0.147233	0.272571	no	down	GO:0005856;GO:0045111;GO:0018149;GO:0019215;GO:0070062;GO:0030216;GO:0005829;GO:0030674;GO:0045296;GO:0005198;GO:0008544;GO:0001533	rno:303687		Envoplakin OS=Rattus norvegicus GN=Evpl PE=1 SV=1
A0A0A0MY22	0.8365	0.882	1.05439	0.0764131	0.0994512	0.203988	no	no change	GO:0005975;GO:0001681;GO:0002682	rno:363045		Sialate O-acetylesterase OS=Rattus norvegicus GN=Siae PE=1 SV=1
Q5HZW5	0.9415	0.9435	1.00212	0.00306142	0.985637	0.988375	no	no change	GO:0031419;GO:0016020;GO:0015889;GO:0030890;GO:0070062;GO:0016021;GO:0010469;GO:0005509;GO:0005887;GO:0005886;GO:0046872;GO:0005783;GO:0031296;GO:0030656;GO:0008083	rno:362851	KOG1215	CD320 antigen OS=Rattus norvegicus GN=Cd320 PE=2 SV=1

## Sheet: Sheet1
	log2FC(MG2/CG2)	Pvalue(MG2/CG2)
	-0.227858	0.00142437
	-0.132113	0.00325564
	0.135883	0.00176685
	-0.0290583	0.914225
	0.0542541	0.275762
	0.876618	0.000259902
	0.700894	0.0146066
	-0.255294	0.531846
	-0.195185	0.000292651
	-0.294762	0.00070455
	-0.0376923	0.0173694
	0.225048	0.012354
	-0.105502	0.00417763
	-0.0344228	0.100629
	-0.114987	0.0138855
	-0.119582	0.00417875
	-0.246146	0.00147543
	-0.0117592	0.377201
	-0.0624225	0.00870048
	0.0059894	0.64782
	0.0545348	0.536679
	0.183638	0.00168029
	0.00613587	0.791768
	-0.256183	0.00845449
	-0.0583871	0.00280069
	0.0288475	0.11249
	-0.166691	0.00573637
	-0.0741113	0.0212645
	0.0596849	0.0120895
	0.171819	0.00605858
	0.0538961	0.178891
	-0.0768156	0.0164838
	-0.0841698	0.0172339
	0.437536	0.00181614
	-0.205665	0.000481173
	-0.0916197	0.122766
	0.0436773	5.55556e-18
	0.0282962	0.0538327
	0.0371986	0.0102525
	-0.0420514	0.0610903
	-0.161771	0.0258017
	-0.115817	0.00472537
	-0.0378832	0.058809
	-0.102441	0.364424
	0.130267	0.0125597
	-0.0801897	0.0519795
	1.22917	0.000540473
	0.0833701	0.023203
	0.181668	0.00565806
	-0.192147	0.00134935
	0.0144443	0.440943
	-0.052867	0.0146812
	-0.0936876	0.0270811
	-0.0879965	0.0465374
	-0.080717	0.040915
	0.115607	0.00180448
	-0.0186527	0.179447
	-0.106581	0.000990393
	0.118582	0.0547364
	-0.133318	0.030525
	0.0459685	0.467256
	0.060359	0.120293
	-0.0972186	0.0122448
	-0.262403	0.0175465
	0.10091	0.0507413
	-0.0969181	0.0173891
	-0.0442028	0.245123
	-0.0672862	0.0812766
	0.20446	0.0116543
	-0.013331	0.579458
	-0.0786722	0.0668828
	0.206137	0.020668
	-0.139829	0.0511483
	0.00425365	0.826506
	0.100164	0.0238169
	-0.124098	0.00559957
	-0.095488	0.0139026
	0.18423	0.00197554
	0.202679	0.401838
	-0.107813	0.035557
	0.070696	0.153651
	-0.0219037	0.255562
	-0.0160626	0.507078
	0.0441313	0.0172339
	0.0682847	0.00928728
	-0.0720224	0.230939
	-0.384614	0.00285128
	-0.0256233	0.37026
	-0.00139728	0.934767
	0.0375896	0.221442
	0.31409	0.0101487
	0.0322925	0.240986
	-0.0370749	0.15034
	-0.13993	0.0401426
	-0.0721696	0.25327
	-0.0718412	0.00656672
	0.11851	0.0616178
	-0.07125	0.035027
	-0.110195	0.00716292
	0.0475657	0.0465772
	-0.0847907	0.331792
	-0.118813	0.0485978
	-0.106963	0.0773762
	-0.0170567	0.395449
	0.446529	0.000468273
	-0.0400583	0.214493
	0.078888	0.0488586
	0.322425	0.0810192
	-0.1329	0.011924
	0.144576	0.00689708
	0.138984	0.00208716
	0.0474014	0.0150385
	-0.104667	0.0452879
	0.210539	0.148127
	0.560438	0.0108437
	0.23045	0.0392243
	-0.385874	0.0111751
	0.0251738	0.208816
	0.0908762	0.00614477
	-0.535246	0.0017404
	-0.240154	0.0523622
	-0.0974466	0.067458
	-0.305408	0.00447162
	-0.0906867	0.0542651
	-0.0415406	0.159201
	-0.100772	0.0634705
	-0.0261865	0.405003
	0.0150618	0.703104
	-0.0618708	0.517369
	-0.0913744	0.0269815
	-0.0855837	0.0187797
	-0.030241	0.554792
	-0.261446	0.0077736
	-0.183984	0.176878
	-0.313102	0.00374786
	-0.104664	0.0947319
	-0.112645	0.189256
	0.114536	0.277902
	0.012101	0.492101
	0.126206	0.189664
	0.115531	0.0254314
	0.0326498	0.230404
	-0.0442166	0.0197716
	0.0497658	0.326591
	-0.0916998	0.229815
	-0.0266973	0.075866
	0.0560891	0.229632
	0.224352	0.0473134
	0.103296	0.0140535
	-0.00964025	0.77087
	0.0856177	0.0300738
	0.213788	0.170049
	-0.189405	0.0210967
	0.586195	0.000483685
	-0.0401891	0.883727
	0.0428701	0.486866
	-0.0406802	0.755702
	-0.157478	0.132388
	0.342061	0.0153597
	-0.0606114	0.54671
	0.0158903	0.741861
	0.172353	0.0655091
	-0.258454	0.00189485
	-0.109295	0.288927
	-0.171493	0.00807374
	0.232238	0.0298277
	-0.0236102	0.604073
	-0.0585862	0.0285271
	-0.0170213	0.697734
	-0.152647	0.0105181
	0.155377	0.0204617
	0.218596	0.0138218
	-0.39822	0.0110972
	-0.0408603	0.69346
	0.288132	0.0155438
	-0.188025	0.238793
	0.0650222	0.315163
	0.0580654	0.462386
	-0.115788	0.0186106
	-0.0297934	0.626348
	-0.0269273	0.165188
	0.441726	0.0788988
	-0.0119029	0.836682
	0.271388	0.100698
	-0.0244287	0.125614
	0.104223	0.199829
	0.0950005	0.00564626
	-0.0135678	0.874539
	0.14274	0.0773307
	-0.0366133	0.125727
	-0.00379357	0.948083
	0.317101	0.00124208
	0.0411744	0.0310133
	0.0380803	0.628564
	0.196369	0.0499082
	0.10012	0.0791021
	-0.0225661	0.724759
	-0.0546238	0.404859
	0.0537797	0.32797
	0.0162934	0.732105
	-0.0231183	0.552961
	-0.041653	0.214699
	0.103311	0.241725
	0.0996346	0.0240025
	0.268072	0.0667058
	0.076179	0.163756
	-0.0253766	0.169496
	0.181828	0.0713267
	0.113891	0.384997
	-0.117108	0.0294797
	0.187349	0.0834412
	0.0662101	0.0712281
	-0.0617841	0.643022
	-0.0272086	0.605715
	-0.0111635	0.61863
	0.0915335	0.201206
	-0.164275	0.0842524
	0.0495091	0.787319
	0.00571365	0.92215
	-0.0248604	0.419198
	0.0732163	0.0793981
	-0.155659	0.0145917
	0.00892392	0.924859
	0.00206443	0.901679
	0.155065	0.103685
	0.217426	0.18914
	0.0424921	0.725641
	0.409815	0.00345486
	-0.137817	0.036251
	0.127137	0.336778
	-0.158112	0.0216108
	0.0956264	0.0329693
	0.273969	0.00879797
	-0.078507	0.0146693
	-0.151538	0.262799
	0.00754845	0.2
	0.0362832	0.562491
	-0.0757235	0.341155
	-0.225617	0.108472
	-0.0514558	0.460242
	-0.256137	0.00950101
	-0.110892	0.295902
	0.0526944	0.396825
	0.0573875	0.467122
	-0.0440285	0.431185
	-0.210526	0.0487258
	-0.020105	0.343413
	0.00209745	0.958119
	0.00472499	0.360398
	0.164815	0.0427596
	0.128311	0.0152704
	0.100896	0.576536
	-0.0347298	0.430836
	0.0369674	0.756509
	0.075096	0.243926
	-0.0584905	0.137982
	-0.0202169	0.807989
	-0.177143	0.10977
	1.30783	0.0249887
	0.319637	0.0808709
	0.244212	0.00362465
	-0.0517674	0.138634
	-0.163868	0.0195963
	0.210408	0.0724286
	-0.0947239	0.0291976
	0.227039	0.240284
	-0.0542099	0.269927
	0.0129391	0.76566
	-0.0911959	0.744856
	0.025985	0.870831
	-0.0208335	0.0970678
	-0.0427245	0.508935
	0.166836	0.0214851
	0.0886481	0.399465
	-0.206451	0.0206788
	0.437566	0.00499087
	-0.0166227	0.809042
	0.0900354	0.0987476
	0.0659503	0.216788
	0.31066	0.0372036
	0.24591	0.731173
	0.190427	0.0852401
	-0.0211439	0.501383
	-0.197283	0.0477677
	-0.152229	0.523892
	0.14406	0.119368
	-0.375469	0.0245426
	0.203907	0.255602
	-0.075584	0.333539
	0.114973	0.571469
	-0.116188	0.542992
	0.115313	0.593566
	0.128951	0.00112111
	0.0722342	0.316388
	0.181698	0.0706056
	-0.0390318	0.731414
	-0.25003	0.025557
	-0.215833	0.00122558
	0.151013	0.375077
	-0.0596531	0.494886
	-0.21275	0.605914
	0.391545	0.0177514
	0.0746322	0.1693
	0.240297	0.322212
	0.0328224	0.811183
	-0.0563686	0.0793411
	-0.0424784	0.70256
	-0.0209781	0.830934
	-0.0315356	0.740385
	-0.085678	0.819027
	0.42701	0.201883
	0.107532	0.103237
	-0.00071297	0.997118
	-0.101998	0.114379
	-0.161721	0.613248
	-0.0279541	0.104467
	-0.188672	0.0695159
	0.381253	0.0926343
	0.0668197	0.594073
	-0.010283	0.932726
	0.329671	0.0439309
	-0.698022	0.00464621
	0.006729	0.824318
	-0.188414	0.0466677
	0.232369	0.0033818
	-0.0728939	0.690826
	-0.275064	0.322385
	-0.278424	0.235821
	-0.103278	0.60363
	0.0266136	0.805208
	-0.148186	0.277096
	0.0183535	0.917287
	0.0144305	0.891241
	-0.125469	0.30275
	-0.0456904	0.568708
	0.0253187	0.935293
	0.240297	0.264185
	-0.0237703	0.890393
	-0.1724	0.171288
	0.757955	0.00638708
	0.0510504	0.706946
	0.0473057	0.578899
	-0.371004	0.0633555
	0.175173	0.514754
	-0.0235822	0.501587
	-0.0548321	0.817753
	0.259367	0.189091
	0.0761945	0.606092
	-0.224791	0.038456
	-0.346742	0.0135654
	0.212233	0.125146
	0.118269	0.410506
	-0.181958	0.00574783
	0.0815914	0.662268
	0.117326	0.569192
	0.65407	0.00276053
	0.316715	0.206823
	1.08338	0.00560579
	-0.384695	0.147233
	0.0764131	0.0994512
	0.00306142	0.985637
