# Supplementary material for: iTRAQ-based quantitative proteomic analysis of the improved effects of total flavones of Dracocephalum Moldavica L. in chronic mountain sickness
Source: Sci Rep. 2021 Sep 1;11:17526. doi: 10.1038/s41598-021-97091-z (PMC8410788; doi:10.1038/s41598-021-97091-z)
Supplement: Supplementary file 3 — Supplementary Information 3. [file 41598_2021_97091_MOESM3_ESM.tsv]

#node1	node2	node1_string_id	node2_string_id	neighborhood_on_chromosome	gene_fusion	phylogenetic_cooccurrence	homology	coexpression	experimentally_determined_interaction	database_annotated	automated_textmining	combined_score
Alb	ENSRNOG00000007183	10116.ENSRNOP00000003921	10116.ENSRNOP00000009407	0	0	0	0	0	0	0	0.461	0.461
Alb	Col1a1	10116.ENSRNOP00000003921	10116.ENSRNOP00000005311	0	0	0	0	0.050	0	0	0.527	0.531
Alb	C1s	10116.ENSRNOP00000003921	10116.ENSRNOP00000016330	0	0	0	0	0.096	0	0	0.504	0.533
Alb	Fga	10116.ENSRNOP00000003921	10116.ENSRNOP00000060007	0	0	0	0	0.660	0.050	0	0.273	0.745
Alb	Ttr	10116.ENSRNOP00000003921	10116.ENSRNOP00000022113	0	0	0	0	0.237	0.050	0	0.850	0.881
Alb	Hp	10116.ENSRNOP00000003921	10116.ENSRNOP00000049003	0	0	0	0	0.603	0	0	0.762	0.901
Ces1c	Ttr	10116.ENSRNOP00000024622	10116.ENSRNOP00000022113	0	0	0	0	0.063	0	0	0.441	0.453
Col1a1	Fbln1	10116.ENSRNOP00000005311	10116.ENSRNOP00000046622	0	0	0	0	0.570	0.070	0	0.398	0.738
ENSRNOG00000007183	Tagln2	10116.ENSRNOP00000009407	10116.ENSRNOP00000011208	0	0	0	0	0	0.400	0	0.073	0.420
ENSRNOG00000048167	LOC680329	10116.ENSRNOP00000050259	10116.ENSRNOP00000031486	0	0	0	0.833	0.207	0.286	0	0	0.409
Fga	Ppbp	10116.ENSRNOP00000060007	10116.ENSRNOP00000003794	0	0	0	0	0	0	0.900	0.134	0.909
Fga	Serpina3m	10116.ENSRNOP00000060007	10116.ENSRNOP00000013175	0	0	0	0	0.286	0.084	0.900	0.065	0.930
Fga	Ttr	10116.ENSRNOP00000060007	10116.ENSRNOP00000022113	0	0	0	0	0.614	0	0	0.267	0.705
Fga	Pf4	10116.ENSRNOP00000060007	10116.ENSRNOP00000032276	0	0	0	0	0	0	0.900	0.135	0.909
Fga	Hp	10116.ENSRNOP00000060007	10116.ENSRNOP00000049003	0	0	0	0	0.323	0.152	0	0.163	0.478
Hba2	Hbb-b1	10116.ENSRNOP00000044081	10116.ENSRNOP00000019914	0	0	0	0.869	0.239	0.614	0.900	0.749	0.971
Hba2	Hp	10116.ENSRNOP00000044081	10116.ENSRNOP00000049003	0	0	0	0	0.062	0.617	0	0.290	0.722
Hba2	LOC689064	10116.ENSRNOP00000044081	10116.ENSRNOP00000063652	0	0	0	0.875	0.080	0.614	0.900	0.414	0.963
Hbb-b1	Ppbp	10116.ENSRNOP00000019914	10116.ENSRNOP00000003794	0	0	0	0	0.087	0	0.900	0	0.904
Hbb-b1	Hp	10116.ENSRNOP00000019914	10116.ENSRNOP00000049003	0	0	0	0	0.062	0.608	0	0.050	0.620
Hbb-b1	LOC689064	10116.ENSRNOP00000019914	10116.ENSRNOP00000063652	0	0	0	0.982	0	0	0.900	0.541	0.900
Hp	Ttr	10116.ENSRNOP00000049003	10116.ENSRNOP00000022113	0	0	0	0	0.121	0	0	0.717	0.741
Hp	LOC689064	10116.ENSRNOP00000049003	10116.ENSRNOP00000063652	0	0	0	0	0.062	0.608	0	0.313	0.725
LOC689064	Ppbp	10116.ENSRNOP00000063652	10116.ENSRNOP00000003794	0	0	0	0	0.063	0	0.900	0	0.902
Pf4	Ppbp	10116.ENSRNOP00000032276	10116.ENSRNOP00000003794	0	0	0	0.839	0.428	0.114	0.900	0.738	0.951
Pf4	Serpina3m	10116.ENSRNOP00000032276	10116.ENSRNOP00000013175	0	0	0	0	0	0	0.900	0.090	0.905
Ppbp	Serpina3m	10116.ENSRNOP00000003794	10116.ENSRNOP00000013175	0	0	0	0	0	0	0.900	0	0.900
Serpina3m	Ttr	10116.ENSRNOP00000013175	10116.ENSRNOP00000022113	0	0	0	0	0.221	0	0.900	0.065	0.920
Tagln2	Tpm4	10116.ENSRNOP00000011208	10116.ENSRNOP00000021073	0	0	0	0	0.459	0.185	0	0.298	0.664
